# Supplementary material for: Growth of electroautotrophic microorganisms using hydrovoltaic energy through natural water evaporation
Source: Nat Commun. 2024 Jun 11;15:4992. doi: 10.1038/s41467-024-49429-0 (PMC11166942; doi:10.1038/s41467-024-49429-0)
Supplement: Supplementary file 6 — Source Data [file 41467_2024_49429_MOESM6_ESM.xlsx]

## Sheet: Fig. 1c
	Time	0	10	20	30	40	50
	Non-evaporation	0	3.8	-3.8	-11.4	-15.21	-15.21
		0	7.61	0	-7.61	-11.4	-15.21
		0	7.61	0	-7.61	-11.4	-11.4
	Evaporation	0	34.23	53.24	68.45	79.86	87.46
		0	22.82	45.63	68.45	87.46	95.07
		0	15.21	34.23	53.24	72.25	79.86
	Charge	0	0.58	1.22	1.81	2.3	2.8
		0	0.31	1.04	1.72	2.3075	2.79
		0	0.3	0.94	1.5	2.055	2.67

## Sheet: Fig. 1d
	Non-evaporation						Evaporation
	Liive		Dead				Liive		Dead
	Dsitance(μm)	Fluorescence intensity	Dsitance(μm)	Fluorescence intensity			Dsitance(μm)	Fluorescence intensity	Dsitance(μm)	Fluorescence intensity
	0	0.0387	0	0			0	9.1678	0	0
	0.35428	0.6634	0.35428	0			0.35428	13.0425	0.35428	0.10722
	0.70822	2.1215	0.70822	0			0.70822	15.4978	0.70822	0.22333
	1.0625	3.7947	1.0625	0			1.0625	18.6071	1.0625	0.56111
	1.41678	3.6857	1.41678	0.03833			1.41678	24.2919	1.41678	0.75444
	1.77072	3.8137	1.77072	0.05944			1.77072	26.6004	1.77072	0.85278
	2.125	5.0648	2.125	0.62278			2.125	27.5557	2.125	1.54722
	2.47928	5.2462	2.47928	0.69667			2.47928	29.3571	2.47928	1.62167
	2.83322	7.5757	2.83322	0.33944			2.83322	30.9879	2.83322	1.68889
	3.1875	8.7745	3.1875	0.41278			3.1875	32.2191	3.1875	2.27278
	3.54178	9.2429	3.54178	0.56667			3.54178	31.9045	3.54178	2.91667
	3.89572	9.8649	3.89572	0.75389			3.89572	32.6887	3.89572	3.33944
	4.25	10.8339	4.25	0.82222			4.25	31.2577	4.25	3.26222
	4.60428	10.4319	4.60428	0.75778			4.60428	30.4459	4.60428	3.00833
	4.95822	10.4412	4.95822	0.48			4.95822	30.4509	4.95822	2.82889
	5.3125	9.5708	5.3125	0.40389			5.3125	30.6413	5.3125	3.37444
	5.66678	9.6846	5.66678	0.355			5.66678	30.1893	5.66678	3.40444
	6.02072	10.2097	6.02072	0.46167			6.02072	28.2903	6.02072	3.78222
	6.375	11.018	6.375	0.66056			6.375	28.234	6.375	3.50833
	6.72928	11.4956	6.72928	0.66444			6.72928	28.4553	6.72928	3.40778
	7.08322	12.5534	7.08322	0.89944			7.08322	27.3996	7.08322	3.39222
	7.4375	12.8845	7.4375	0.86889			7.4375	26.5475	7.4375	3.07111
	7.79178	12.2761	7.79178	0.90222			7.79178	26.1738	7.79178	2.53389
	8.14572	11.0877	8.14572	0.74611			8.14572	27.1981	8.14572	1.90167
	8.5	10.2603	8.5	0.79611			8.5	26.6733	8.5	1.705
	8.85428	10.7195	8.85428	0.71611			8.85428	26.9266	8.85428	2.11722
	9.20822	10.8175	9.20822	0.85444			9.20822	26.9123	9.20822	1.82444
	9.5625	10.7767	9.5625	0.63			9.5625	27.6589	9.5625	1.98611
	9.91678	8.89	9.91678	0.60611			9.91678	27.0668	9.91678	2.13222
	10.2707	8.7614	10.2707	0.57278			10.2707	26.4421	10.2707	2.525
	10.625	9.2968	10.625	0.35278			10.625	26.3852	10.625	2.98889
	10.9793	9.9847	10.9793	0.46722			10.9793	28.1534	10.9793	2.66778
	11.3332	11.1667	11.3332	0.49667			11.3332	27.3052	11.3332	2.49944
	11.6875	11.8257	11.6875	0.51556			11.6875	26.7075	11.6875	3.135
	12.0418	11.543	12.0418	0.50722			12.0418	26.6512	12.0418	3.05222
	12.3957	11.8791	12.3957	0.57167			12.3957	26.9608	12.3957	2.61056
	12.75	11.5485	12.75	0.67444			12.75	28.9547	12.75	2.21278
	13.1043	11.7135	13.1043	0.78111			13.1043	29.7953	13.1043	2.16778
	13.4582	12.0817	13.4582	0.94556			13.4582	29.2114	13.4582	1.985
	13.8125	11.6209	13.8125	1.33889			13.8125	28.6258	13.8125	2.35444
	14.1668	10.8791	14.1668	1.22444			14.1668	28.1645	14.1668	2.19389
	14.5207	10.9581	14.5207	0.95833			14.5207	28.3118	14.5207	2.81833
	14.875	10.5828	14.875	1.03944			14.875	29.1915	14.875	2.64556
	15.2293	10.6966	15.2293	0.83222			15.2293	28.5784	15.2293	2.75111
	15.5832	10.4995	15.5832	0.54944			15.5832	27.5226	15.5832	4.02389
	15.9375	10.354	15.9375	0.43444			15.9375	27.814	15.9375	4.43944
	16.2918	10.5343	16.2918	0.33722			16.2918	28.5464	16.2918	4.09833
	16.6457	10.2691	16.6457	0.32			16.6457	28.2163	16.6457	4.13556
	17	9.9314	17	0.22			17	28.4387	17	4.52389
	17.3543	10.4581	17.3543	0.35444			17.3543	27.91	17.3543	5.46556
	17.7082	10.8192	17.7082	0.36444			17.7082	26.5955	17.7082	5.90889
	18.0625	10.3235	18.0625	0.59556			18.0625	25.335	18.0625	4.87889
	18.4168	9.9739	18.4168	0.41333			18.4168	25.8091	18.4168	3.48278
	18.7707	10.6013	18.7707	0.26556			18.7707	27.0292	18.7707	3.28278
	19.125	10.1073	19.125	0.32833			19.125	28.3102	19.125	2.41778
	19.4793	10.634	19.4793	0.595			19.4793	27.5877	19.4793	2.02833
	19.8332	9.262	19.8332	0.37611			19.8332	26.7108	19.8332	2.21278
	20.1875	8.2424	20.1875	0.13			20.1875	27.0392	20.1875	2.12056
	20.5418	8.3181	20.5418	0.345			20.5418	26.9779	20.5418	1.44778
	20.8957	8.4592	20.8957	0.49444			20.8957	26.3526	20.8957	2.09889
	21.25	8.3344	21.25	0.45778			21.25	27.2274	21.25	2.33
	21.6043	9.8056	21.6043	0.30278			21.6043	25.8074	21.6043	2.51389
	21.9582	10.9194	21.9582	0.07667			21.9582	25.5287	21.9582	2.92278
	22.3125	10.0016	22.3125	0.09			22.3125	26.5933	22.3125	3.23056
	22.6668	9.7767	22.6668	0.20222			22.6668	26.4167	22.6668	3.23389
	23.0207	10.1111	23.0207	0.33167			23.0207	27.8234	23.0207	2.68556
	23.375	9.9902	23.375	0.68167			23.375	26.7025	23.375	2.22667
	23.7293	9.1601	23.7293	1.02667			23.7293	28.1799	23.7293	2.21778
	24.0832	8.5447	24.0832	1.01833			24.0832	29.3394	24.0832	2.79389
	24.4375	8.1678	24.4375	0.49056			24.4375	29.1788	24.4375	4.18667
	24.7918	8.9564	24.7918	0.36722			24.7918	29.8504	24.7918	4.81611
	25.1457	8.4434	25.1457	0.51722			25.1457	30.6656	25.1457	4.77667
	25.5	7.7053	25.5	0.24111			25.5	31.5546	25.5	5.27444
	25.8543	7.9357	25.8543	0.18722			25.8543	31.4051	25.8543	4.70778
	26.2082	8.2059	26.2082	0.19667			26.2082	30.8284	26.2082	4.32222
	26.5625	8.7375	26.5625	0.45444			26.5625	29.7428	26.5625	4.02778
	26.9168	7.9962	26.9168	0.59944			26.9168	28.0905	26.9168	4.305
	27.2707	7.0054	27.2707	0.57056			27.2707	28.4277	27.2707	3.68833
	27.625	7.0283	27.625	0.59			27.625	28.7798	27.625	2.80889
	27.9793	7.6171	27.9793	0.69222			27.9793	27.7991	27.9793	2.30278
	28.3332	8.9455	28.3332	0.41333			28.3332	27.4465	28.3332	1.83111
	28.6875	9.3393	28.6875	0.40333			28.6875	27.5116	28.6875	1.61611
	29.0418	9.616	29.0418	0.52333			29.0418	26.1479	29.0418	2.43
	29.3957	10.1411	29.3957	0.45389			29.3957	26.1142	29.3957	3.22333
	29.75	10.4951	29.75	0.76389			29.75	25.7743	29.75	3.18611
	30.1043	10.5942	30.1043	1.12556			30.1043	27.1711	30.1043	3.69778
	30.4582	10.4766	30.4582	1.26611			30.4582	27.3405	30.4582	3.72611
	30.8125	10.3475	30.8125	1.08889			30.8125	26.5408	30.8125	3.58778
	31.1668	10.3317	31.1668	0.64056			31.1668	26.1435	31.1668	4.10722
	31.5207	11.3704	31.5207	0.61			31.5207	25.8383	31.5207	4.48389
	31.875	12.4243	31.875	0.48389			31.875	26.9807	31.875	3.07889
	32.2293	13.3366	32.2293	0.42944			32.2293	28.5292	32.2293	2.38056
	32.5832	14.0801	32.5832	0.50389			32.5832	28.0072	32.5832	2.04111
	32.9375	12.933	32.9375	0.45944			32.9375	27.1462	32.9375	2.70111
	33.2918	13.305	33.2918	0.55222			33.2918	30.5773	33.2918	2.61
	33.6457	13.3066	33.6457	0.43556			33.6457	30.8532	33.6457	3.50056
	34	12.3764	34	0.32611			34	27.7759	34	4.44778
	34.3543	12.4183	34.3543	0.22278			34.3543	27.8416	34.3543	5.50444
	34.7082	12.7386	34.7082	0.53722			34.7082	30.0613	34.7082	5.74778
	35.0625	12.8126	35.0625	0.55611			35.0625	29.3808	35.0625	4.64389
	35.4168	11.8834	35.4168	0.54667			35.4168	26.2064	35.4168	5.01278
	35.7707	11.6078	35.7707	0.82944			35.7707	27.7506	35.7707	4.85333
	36.125	13.2527	36.125	1.40167			36.125	32.8576	36.125	3.83056
	36.4793	12.7015	36.4793	1.815			36.4793	30.2147	36.4793	2.93556
	36.8332	11.3584	36.8332	1.88333			36.8332	28.5728	36.8332	3.39722
	37.1875	11.0953	37.1875	2.17722			37.1875	30.3201	37.1875	5.47444
	37.5418	11.7876	37.5418	2.69944			37.5418	30.9409	37.5418	5.02167
	37.8957	11.4602	37.8957	2.92111			37.8957	30.0348	37.8957	4.52722
	38.25	10.8306	38.25	2.59611			38.25	29.7384	38.25	5.37722
	38.6043	11.3333	38.6043	1.60722			38.6043	30.5094	38.6043	4.48111
	38.9582	12.1367	38.9582	0.93722			38.9582	31.84	38.9582	4.26167
	39.3125	11.8845	39.3125	0.67167			39.3125	28.8703	39.3125	4.47222
	39.6668	12.232	39.6668	0.38389			39.6668	30.6264	39.6668	5.69056
	40.0207	11.2696	40.0207	0.31889			40.0207	31.463	40.0207	6.12389
	40.375	10.6029	40.375	0.32611			40.375	31.0419	40.375	5.76944
	40.7293	10.8725	40.7293	0.33667			40.7293	30.2577	40.7293	5.85667
	41.0832	10.5485	41.0832	0.11222			41.0832	30.8758	41.0832	5.81778
	41.4375	9.9036	41.4375	0.16111			41.4375	29.532	41.4375	5.675
	41.7918	9.8753	41.7918	0.47444			41.7918	28.4625	41.7918	4.49056
	42.1457	10.2048	42.1457	0.86278			42.1457	29.957	42.1457	3.98167
	42.5	9.1727	42.5	1.19667			42.5	28.6131	42.5	3.88889
	42.8543	8.6629	42.8543	1.30111			42.8543	27.3251	42.8543	3.49611
	43.2082	8.7451	43.2082	1.62389			43.2082	28.1247	43.2082	2.89889
	43.5625	8.6089	43.5625	1.38556			43.5625	28.3416	43.5625	2.29889
	43.9168	8.1803	43.9168	0.75167			43.9168	27.7059	43.9168	2.71444
	44.2707	8.9956	44.2707	0.51278			44.2707	28.3499	44.2707	2.3
	44.625	10.0855	44.625	0.77778			44.625	28.6683	44.625	2.71
	44.9793	10.5501	44.9793	0.72222			44.9793	29.0204	44.9793	3.18778
	45.3332	10.7326	45.3332	0.79944			45.3332	29.9608	45.3332	3.43222
	45.6875	11.0202	45.6875	0.70556			45.6875	28.9862	45.6875	3.66389
	46.0418	11.6634	46.0418	0.81111			46.0418	28.2047	46.0418	3.43111
	46.3957	10.1307	46.3957	0.80778			46.3957	29.0099	46.3957	3.205
	46.75	10.591	46.75	0.62444			46.75	31.1672	46.75	2.80556
	47.1043	11.5528	47.1043	0.54778			47.1043	31.484	47.1043	2.53
	47.4582	13.2761	47.4582	0.71722			47.4582	31.0817	47.4582	2.57222
	47.8125	14.8927	47.8125	0.63056			47.8125	31.1264	47.8125	3.43167
	48.1668	15.9755	48.1668	0.67278			48.1668	30.6054	48.1668	3.78556
	48.5207	15.7756	48.5207	0.58333			48.5207	29.8891	48.5207	3.62278
	48.875	13.9891	48.875	0.88556			48.875	29.9592	48.875	3.44167
	49.2293	13.268	49.2293	1.11778			49.2293	30.6203	49.2293	3.90056
	49.5832	12.4303	49.5832	0.97722			49.5832	32.0077	49.5832	4.02556
	49.9375	11.1144	49.9375	0.7			49.9375	31.7025	49.9375	4.21556
	50.2918	9.9935	50.2918	0.69944			50.2918	30.5889	50.2918	4.22722
	50.6457	10.6127	50.6457	0.52778			50.6457	31.1181	50.6457	3.68278
	51	11.2102	51	0.11333			51	31.2219	51	3.89
	51.3543	11.6378	51.3543	0.08389			51.3543	30.7986	51.3543	4.23056
	51.7082	10.7135	51.7082	0.21278			51.7082	30.4001	51.7082	4.35333
	52.0625	10.409	52.0625	0.44611			52.0625	31.5017	52.0625	4.32111
	52.4168	10.0969	52.4168	0.49056			52.4168	31.0304	52.4168	4.78667
	52.7707	10.9809	52.7707	0.43889			52.7707	30.7533	52.7707	4.48167
	53.125	11.085	53.125	0.42333			53.125	33.1308	53.125	4.29722
	53.4793	11.3034	53.4793	0.38833			53.4793	31.931	53.4793	4.87667
	53.8332	11.6149	53.8332	0.31833			53.8332	30.3582	53.8332	5.80222
	54.1875	10.8279	54.1875	0.20222			54.1875	30.4641	54.1875	5.11722
	54.5418	10.2402	54.5418	0.05778			54.5418	30.7351	54.5418	5.50833
	54.8957	10.7402	54.8957	0.08833			54.8957	30.8179	54.8957	4.74222
	55.25	10.3867	55.25	0.36444			55.25	30.09	55.25	3.73
	55.6043	11.5746	55.6043	0.60778			55.6043	31.5486	55.6043	3.89556
	55.9582	11.2179	55.9582	0.82889			55.9582	31.7837	55.9582	4.56
	56.3125	11.0109	56.3125	0.75278			56.3125	32.5232	56.3125	3.68722
	56.6668	10.5812	56.6668	0.40833			56.6668	32.0993	56.6668	4.00667
	57.0207	10.2576	57.0207	0.245			57.0207	31.6689	57.0207	4.18833
	57.375	9.9777	57.375	0.55556			57.375	30.479	57.375	4.19167
	57.7293	10.1874	57.7293	0.70611			57.7293	29.521	57.7293	4.76444
	58.0832	9.7533	58.0832	0.73			58.0832	29.9067	58.0832	5.09333
	58.4375	9.3666	58.4375	0.63389			58.4375	29.2147	58.4375	4.10667
	58.7918	8.9472	58.7918	0.46389			58.7918	28.6225	58.7918	3.90833
	59.1457	9.6955	59.1457	0.59111			59.1457	29.0717	59.1457	3.66444
	59.5	9.0752	59.5	0.76667			59.5	28.3317	59.5	3.74222
	59.8543	8.5419	59.8543	1.11833			59.8543	29.521	59.8543	3.64778
	60.2082	8.4439	60.2082	1.25444			60.2082	29.5745	60.2082	3.88389
	60.5625	8.3224	60.5625	1.01944			60.5625	31.0745	60.5625	3.41444
	60.9168	9.3066	60.9168	0.81167			60.9168	30.766	60.9168	3.63833
	61.2707	9.451	61.2707	0.48			61.2707	31.6468	61.2707	3.60833
	61.625	9.6727	61.625	0.51722			61.625	30.5933	61.625	3.745
	61.9793	10.0278	61.9793	0.35722			61.9793	29.2301	61.9793	3.865
	62.3332	10.5686	62.3332	0.37056			62.3332	29.851	62.3332	3.265
	62.6875	11.2222	62.6875	0.84889			62.6875	29.5938	62.6875	3.51444
	63.0418	11.6983	63.0418	0.69556			63.0418	30.4178	63.0418	3.55444
	63.3957	12.3219	63.3957	0.83111			63.3957	29.5944	63.3957	3.97278
	63.75	11.6264	63.75	1.01278			63.75	29.8841	63.75	4.50278
	64.1043	10.9379	64.1043	1.395			64.1043	29.378	64.1043	4.26611
	64.4582	10.5866	64.4582	1.57667			64.4582	29.4592	64.4582	4.83722
	64.8125	11.0882	64.8125	1.64			64.8125	30.5811	64.8125	5.52556
	65.1668	8.9581	65.1668	1.04667			65.1668	32.33	65.1668	5.52167
	65.5207	8.4831	65.5207	0.75944			65.5207	32.2864	65.5207	5.965
	65.875	8.8889	65.875	0.525			65.875	30.9873	65.875	5.66222
	66.2293	8.7974	66.2293	0.60667			66.2293	31.3648	66.2293	4.70222
	66.5832	8.8502	66.5832	1.05111			66.5832	30.5629	66.5832	4.38611
	66.9375	8.5822	66.9375	0.80556			66.9375	30.6341	66.9375	3.86833
	67.2918	8.463	67.2918	0.48611			67.2918	31.3201	67.2918	3.76222
	67.6457	9.8459	67.6457	0.49722			67.6457	31.0193	67.6457	4.68
	68	11.7326	68	0.36833			68	30.7859	68	5.61556
	68.3543	12.8034	68.3543	0.51667			68.3543	31.2792	68.3543	5.92056
	68.7082	12.3954	68.7082	0.46333			68.7082	33.1943	68.7082	5.19111
	69.0625	13.1324	69.0625	0.52556			69.0625	31.6038	69.0625	5.81722
	69.4168	13.2391	69.4168	0.08778			69.4168	31.8405	69.4168	5.01944
	69.7707	12.9995	69.7707	0.01778			69.7707	31.4708	69.7707	4.67944
	70.125	13.3333	70.125	0.03778			70.125	31.2086	70.125	4.71167
	70.4793	13.0714	70.4793	0.14611			70.4793	29.8736	70.4793	4.00556
	70.8332	13.1024	70.8332	0.27056			70.8332	29.3063	70.8332	3.30556
	71.1875	13.5256	71.1875	0.68			71.1875	30.0541	71.1875	3.53222
	71.5418	13.8611	71.5418	1.15778			71.5418	30.6749	71.5418	3.71
	71.8957	12.6879	71.8957	1.38222			71.8957	28.9796	71.8957	3.71444
	72.25	10.2157	72.25	1.21611			72.25	28.5773	72.25	4.65
	72.6043	9.0708	72.6043	0.83944			72.6043	29.926	72.6043	3.83056
	72.9582	8.805	72.9582	0.52111			72.9582	30.3648	72.9582	3.42889
	73.3125	8.7805	73.3125	0.25778			73.3125	32.1954	73.3125	4.28889
	73.6668	10.2609	73.6668	0.04			73.6668	32.2605	73.6668	4.11278
	74.0207	11.3796	74.0207	0.01778			74.0207	32.6485	74.0207	3.78611
	74.375	12.1683	74.375	0.19167			74.375	32.144	74.375	4.94833
	74.7293	12.5539	74.7293	0.39056			74.7293	31.2969	74.7293	4.60389
	75.0832	12.4319	75.0832	0.70944			75.0832	31.2108	75.0832	4.41167
	75.4375	11.9199	75.4375	1.01722			75.4375	30.4674	75.4375	5.47333
	75.7918	12.5425	75.7918	1.05056			75.7918	30.3593	75.7918	4.695
	76.1457	12.1258	76.1457	0.61444			76.1457	29.1435	76.1457	4.62389
	76.5	13.1302	76.5	0.38389			76.5	28.8587	76.5	4.48833
	76.8543	13.5109	76.8543	0.42222			76.8543	28.9189	76.8543	3.98889
	77.2082	12.9673	77.2082	0.41056			77.2082	29.4873	77.2082	4.00056
	77.5625	12.6247	77.5625	0.52444			77.5625	29.5861	77.5625	4.90556
	77.9168	12.0773	77.9168	0.38833			77.9168	29.7417	77.9168	4.455
	78.2707	11.4946	78.2707	0.385			78.2707	31.426	78.2707	3.59778
	78.625	12.5621	78.625	0.45389			78.625	30.8675	78.625	2.91222
	78.9793	13.8682	78.9793	0.23889			78.9793	30.4294	78.9793	2.56278
	79.3332	15.3028	79.3332	0.42111			79.3332	30.8913	79.3332	2.04667
	79.6875	15.9717	79.6875	1.08167			79.6875	31.1573	79.6875	2.40333
	80.0418	16.5539	80.0418	1.87667			80.0418	32.4741	80.0418	2.59222
	80.3957	17.0926	80.3957	2.23056			80.3957	31.2246	80.3957	3.37833
	80.75	18.1721	80.75	1.71278			80.75	31.8538	80.75	3.71444
	81.1043	18.4368	81.1043	1.08778			81.1043	31.1578	81.1043	4.42889
	81.4582	16.3023	81.4582	0.63611			81.4582	31.3284	81.4582	5.42611
	81.8125	13.8916	81.8125	0.80111			81.8125	32.6981	81.8125	5.40278
	82.1668	13.0806	82.1668	1.09833			82.1668	33.2423	82.1668	4.66444
	82.5207	12.5093	82.5207	1.19167			82.5207	32.4371	82.5207	4.19444
	82.875	13.0637	82.875	0.68722			82.875	31.3223	82.875	4.88611
	83.2293	13.207	83.2293	0.19			83.2293	30.2009	83.2293	5.25778
	83.5832	13.4156	83.5832	0.19278			83.5832	30.1049	83.5832	6.77167
	83.9375	13.2805	83.9375	0.43167			83.9375	28.8223	83.9375	6.03389
	84.2918	11.6803	84.2918	0.37833			84.2918	29.4238	84.2918	5.85556
	84.6457	11.5964	84.6457	0.14778			84.6457	29.8223	84.6457	5.40889
	85	11.9096	85	0.06111			85	29.505	85	4.13889
	85.3543	12.7102	85.3543	0.39944			85.3543	29.4194	85.3543	3.13333
	85.7082	12.5594	85.7082	0.51556			85.7082	29.8002	85.7082	3.15667
	86.0625	12.921	86.0625	0.77167			86.0625	29.5121	86.0625	2.04889
	86.4168	12.4788	86.4168	1.01889			86.4168	29.4376	86.4168	2.16778
	86.7707	12.1394	86.7707	0.92111			86.7707	28.6352	86.7707	2.58944
	87.125	11.8813	87.125	0.88889			87.125	29.3985	87.125	3.45944
	87.4793	12.0054	87.4793	0.945			87.4793	30.7831	87.4793	3.30722
	87.8332	11.4613	87.8332	0.99333			87.8332	31.0248	87.8332	3.59
	88.1875	11.0272	88.1875	1.25778			88.1875	30.5502	88.1875	3.91222
	88.5418	11.6716	88.5418	1.22889			88.5418	30.8974	88.5418	4.23278
	88.8957	11.47	88.8957	1.03			88.8957	30.4161	88.8957	4.57111
	89.25	11.2484	89.25	0.85056			89.25	28.9597	89.25	5.25889
	89.6043	11.5349	89.6043	0.55722			89.6043	27.8173	89.6043	5.89444
	89.9582	11.5419	89.9582	0.30667			89.9582	27.0993	89.9582	5.43889
	90.3125	13.3061	90.3125	0.38111			90.3125	27.2969	90.3125	5.95944
	90.6668	13.5212	90.6668	0.54611			90.6668	29.1015	90.6668	4.96667
	91.0207	12.6285	91.0207	0.64389			91.0207	28.734	91.0207	4.51278
	91.375	11.8491	91.375	0.67667			91.375	29.0734	91.375	4.84556
	91.7293	11.4586	91.7293	1.04167			91.7293	28.1738	91.7293	5.02389
	92.0832	12.3257	92.0832	0.96056			92.0832	28.0728	92.0832	5.45889
	92.4375	12.0534	92.4375	0.75778			92.4375	27.7136	92.4375	5.35278
	92.7918	12.8671	92.7918	0.68333			92.7918	29.1545	92.7918	5.34667
	93.1457	14.0196	93.1457	0.48667			93.1457	28.4172	93.1457	5.27
	93.5	13.5463	93.5	0.42611			93.5	29.2428	93.5	5.30556
	93.8543	13.8448	93.8543	0.81667			93.8543	28.8896	93.8543	5.42333
	94.2082	14.1465	94.2082	1.51667			94.2082	28.771	94.2082	5.69889
	94.5625	13.7658	94.5625	1.37611			94.5625	28.926	94.5625	6.13611
	94.9168	14.6443	94.9168	1.38333			94.9168	29.9724	94.9168	6.42778
	95.2707	13.9673	95.2707	0.98667			95.2707	28.8113	95.2707	6.63722
	95.625	13.86	95.625	0.29222			95.625	30.0822	95.625	5.55889
	95.9793	14.2407	95.9793	0.16056			95.9793	29.7009	95.9793	5.27667
	96.3332	15.1988	96.3332	0.45611			96.3332	29.7781	96.3332	4.055
	96.6875	15.3273	96.6875	0.66944			96.6875	30.5441	96.6875	3.79722
	97.0418	15.7407	97.0418	0.91278			97.0418	30.8184	97.0418	3.51556
	97.3957	16.7113	97.3957	0.91167			97.3957	30.4354	97.3957	3.91389
	97.75	16.1928	97.75	0.455			97.75	31.1871	97.75	3.01278
	98.1043	15.6111	98.1043	0.535			98.1043	30.4763	98.1043	2.62
	98.4582	16.3371	98.4582	0.27722			98.4582	30.7748	98.4582	2.69056
	98.8125	17.0926	98.8125	0.47889			98.8125	32.2047	98.8125	2.91778
	99.1668	17.3578	99.1668	0.85111			99.1668	31.1749	99.1668	2.785
	99.5207	17.2718	99.5207	0.95722			99.5207	31.7798	99.5207	2.78167
	99.875	17.4118	99.875	0.90722			99.875	30.4409	99.875	2.02167
	100.229	17.3813	100.229	0.89389			100.229	30.84	100.229	2.09889
	100.583	16.6258	100.583	0.97278			100.583	29.2616	100.583	2.96222
	100.938	17.0022	100.938	1.09056			100.938	29.011	100.938	3.56444
	101.292	18.0049	101.292	0.65833			101.292	31.293	101.292	2.56556
	101.646	17.1536	101.646	0.375			101.646	31.8201	101.646	2.26167
	102	16.1901	102	0.25778			102	31.2577	102	2.65722
	102.354	14.7146	102.354	0.33722			102.354	30.8212	102.354	3.65
	102.708	15.2119	102.708	1.02667			102.708	31.2522	102.708	4.17611
	103.062	15.7353	103.062	1.62056			103.062	31.0651	103.062	4.67333
	103.417	16.7435	103.417	1.36944			103.417	31.3791	103.417	5.25667
	103.771	15.1961	103.771	0.77444			103.771	33.1093	103.771	5.90833
	104.125	14.0087	104.125	0.83778			104.125	33.3902	104.125	5.815
	104.479	14.5158	104.479	0.97833			104.479	32.2329	104.479	6.35722
	104.833	16.2473	104.833	0.64333			104.833	31.7141	104.833	5.77111
	105.188	16.518	105.188	0.61833			105.188	33.3102	105.188	5.76222
	105.542	16.1002	105.542	0.65667			105.542	29.9923	105.542	7.07389
	105.896	17.7908	105.896	0.64778			105.896	27.5927	105.896	7.17167
	106.25	18.7598	106.25	0.78444			106.25	28.8549	106.25	5.72778
	106.604	16.6454	106.604	1.06111			106.604	30.25	106.604	5.75056
	106.958	16.6656	106.958	0.65389			106.958	27.7439	106.958	5.52111
	107.312	16.1008	107.312	0.69111			107.312	26.7241	107.312	4.94333
	107.667	14.97	107.667	0.64667			107.667	30.2406	107.667	3.82167
	108.021	13.9412	108.021	0.41833			108.021	31.5061	108.021	3.46444
	108.375	16.0866	108.375	0.36611			108.375	29.1258	108.375	4.32056
	108.729	17.2985	108.729	0.62611			108.729	29.75	108.729	4.04167
	109.083	17.1792	109.083	1.07389			109.083	30.2036	109.083	2.74056
	109.438	15.2026	109.438	1.32611			109.438	30.4845	109.438	2.56778
	109.792	13.7505	109.792	0.80722			109.792	31.9421	109.792	2.76944
	110.146	13.2609	110.146	0.54722			110.146	30.7208	110.146	2.90667
	110.5	12.7593	110.5	0.78611			110.5	29.0927	110.5	3.41056
	110.854	12.2391	110.854	1.10222			110.854	29.41	110.854	3.65611
	111.208	12.4749	111.208	1.51167			111.208	30.2235	111.208	3.37111
	111.562	12.2843	111.562	1.62611			111.562	30.6832	111.562	3.03833
	111.917	12.0158	111.917	1.79167			111.917	30.4801	111.917	3.795
	112.271	12.4847	112.271	1.34278			112.271	29.6175	112.271	3.97333
	112.625	13.1983	112.625	1.32889			112.625	30.2632	112.625	3.95278
	112.979	12.3268	112.979	1.5			112.979	31.2776	112.979	3.06167
	113.333	13.3415	113.333	1.44778			113.333	29.4128	113.333	3.28
	113.688	13.342	113.688	1.41111			113.688	29.8317	113.688	3.35111
	114.042	12.0724	114.042	1.74333			114.042	30.0088	114.042	4.56167
	114.396	11.8224	114.396	1.87944			114.396	29.0155	114.396	4.99444
	114.75	12.9739	114.75	2.10111			114.75	29.2373	114.75	4.65444
	115.104	12.2887	115.104	1.71389			115.104	29.5502	115.104	3.97278
	115.458	12.7386	115.458	1.65778			115.458	30.3637	115.458	4.29778
	115.812	14.0681	115.812	2.33278			115.812	29.9332	115.812	5.17889
	116.167	14.1324	116.167	1.84056			116.167	30.9586	116.167	6.03222
	116.521	13.5338	116.521	1.30444			116.521	30.3637	116.521	6.91722
	116.875	13.1618	116.875	0.96278			116.875	30.2202	116.875	6.92611
	117.229	13.4962	117.229	0.675			117.229	30.7792	117.229	7.40778
	117.583	14.4221	117.583	0.45889			117.583	31.2765	117.583	6.57722
	117.938	14.342	117.938	0.60556			117.938	30.2914	117.938	5.445
	118.292	14.4646	118.292	1.01944			118.292	30.2401	118.292	5.36056
	118.646	15.9357	118.646	1.43889			118.646	30.9299	118.646	5.39889
	119	15.2407	119	2.01889			119	31.8493	119	5.94278
	119.354	15.238	119.354	2.47667			119.354	32.1319	119.354	5.985
	119.708	16.5572	119.708	2.34167			119.708	31.4989	119.708	6.19278
	120.062	16.4036	120.062	1.86278			120.062	29.8068	120.062	7.02556
	120.417	16.3322	120.417	1.93556			120.417	30.6534	120.417	8.53167
	120.771	17.2271	120.771	2.19056			120.771	30.1087	120.771	6.62056
	121.125	16.8083	121.125	2.08444			121.125	30.303	121.125	5.55722
	121.479	16.0866	121.479	1.89278			121.479	31.1827	121.479	5.05667
	121.833	16.3208	121.833	1.71389			121.833	30.9371	121.833	5.72833
	122.188	15.9651	122.188	1.37611			122.188	29.4614	122.188	7.63333
	122.542	14.6814	122.542	1.16167			122.542	29.8974	122.542	7.78389
	122.896	13.8105	122.896	0.86944			122.896	31.3913	122.896	6.81333
	123.25	13.4635	123.25	0.53333			123.25	30.6783	123.25	4.89278
	123.604	13.2042	123.604	0.53167			123.604	30.9487	123.604	4.61111
	123.958	13.098	123.958	0.80222			123.958	30.6827	123.958	4.25222
	124.312	13.9793	124.312	0.77056			124.312	29.1181	124.312	4.20611
	124.667	12.8992	124.667	0.31611			124.667	29.5055	124.667	4.03111
	125.021	12.1122	125.021	0.71111			125.021	30.2357	125.021	4.32611
	125.375	12.5468	125.375	1.54611			125.375	30.7003	125.375	4.69667
	125.729	14.1503	125.729	1.85			125.729	30.1932	125.729	5.04611
	126.083	15.6427	126.083	1.88611			126.083	30.5949	126.083	4.61
	126.438	15.1138	126.438	1.70278			126.438	29.0215	126.438	4.68944
	126.792	14.3666	126.792	1.50833			126.792	29.4752	126.792	4.77833
	127.146	14.2473	127.146	1.10778			127.146	29.8113	127.146	4.62111
	127.5	14.994	127.5	0.67333			127.5	30.2445	127.5	5.61889
	127.854	14.6231	127.854	0.51111			127.854	29.9161	127.854	5.89278
	128.208	16.6536	128.208	0.35111			128.208	30.9255	128.208	4.66889
	128.562	17.7162	128.562	0.21333			128.562	32.4371	128.562	4.23667
	128.917	17.2037	128.917	0.13722			128.917	30.5265	128.917	4.34167
	129.271	16.1106	129.271	0.04667			129.271	30.1485	129.271	4.89722
	129.625	14.6607	129.625	0.06833			129.625	30.1882	129.625	5.02778
	129.979	15.2337	129.979	0.28944			129.979	31.6694	129.979	4.995
	130.333	15.6258	130.333	1.15111			130.333	31.1214	130.333	4.81
	130.688	14.9542	130.688	1.32778			130.688	32.3825	130.688	4.21222
	131.042	14.2974	131.042	1.32111			131.042	32.59	131.042	4.05333
	131.396	13.1438	131.396	0.80833			131.396	31.6225	131.396	4.685
	131.75	13.6253	131.75	0.17389			131.75	30.2345	131.75	4.34667
	132.104	14.3747	132.104	0.17722			132.104	30.8438	132.104	3.84722
	132.458	15.5082	132.458	0.31278			132.458	30.9134	132.458	2.93444
	132.812	14.7756	132.812	0.68944			132.812	31.6667	132.812	2.61
	133.167	13.2162	133.167	1.29278			133.167	30.697	133.167	3.10167
	133.521	12.6073	133.521	1.19778			133.521	29.9978	133.521	2.97167
	133.875	12.6503	133.875	1.21222			133.875	29.7456	133.875	3.73944
	134.229	13.9755	134.229	0.64556			134.229	29.2776	134.229	3.74222
	134.583	14.3633	134.583	0.62833			134.583	29.9702	134.583	4.54667
	134.938	14.0496	134.938	1.05944			134.938	29.5094	134.938	4.11889
	135.292	14.8426	135.292	1.00778			135.292	29.4056	135.292	4.48667
	135.646	16.0692	135.646	0.84722			135.646	29.1716	135.646	4.85667
	136	15.9112	136	0.67389			136	28.3422	136	4.74778
	136.354	16.5212	136.354	0.835			136.354	29.5121	136.354	4.69222
	136.708	17.4564	136.708	0.815			136.708	28.5723	136.708	5.28278
	137.062	17.1737	137.062	1.28222			137.062	28.2561	137.062	5.13444
	137.417	16.0926	137.417	1.78944			137.417	29.5006	137.417	5.05111
	137.771	16.2653	137.771	1.79833			137.771	28.7577	137.771	4.54111
	138.125	15.4504	138.125	1.81778			138.125	29	138.125	3.60111
	138.479	15.4199	138.479	1.99333			138.479	27.8891	138.479	2.61333
	138.833	16.9303	138.833	2.01778			138.833	28.5204	138.833	1.90611
	139.188	18.4265	139.188	1.89111			139.188	28.3858	139.188	1.86556
	139.542	17.2723	139.542	1.97944			139.542	29.0105	139.542	1.89556
	139.896	14.5899	139.896	2.08389			139.896	29.3372	139.896	2.50778
	140.25	14.5599	140.25	1.99444			140.25	31.1214	140.25	2.81111
	140.604	15.9532	140.604	2.65444			140.604	30.6611	140.604	3.12167
	140.958	17.2696	140.958	2.89778			140.958	30.7881	140.958	3.33444
	141.312	17.7554	141.312	3.14056			141.312	28.5712	141.312	3.03889
	141.667	17.7168	141.667	4.21389			141.667	28.4961	141.667	3.66556
	142.021	16.72	142.021	4.17944			142.021	30.1429	142.021	4.445
	142.375	15.5408	142.375	3.41278			142.375	30.9945	142.375	4.48722
	142.729	14.6503	142.729	2.11667			142.729	30.3063	142.729	4.95389
	143.083	14.4635	143.083	1.68111			143.083	31.255	143.083	5.88889
	143.438	15.6362	143.438	1.12667			143.438	30.3201	143.438	4.48889
	143.792	15.5861	143.792	0.87556			143.792	29.3129	143.792	4.82444
	144.146	15.8987	144.146	0.81611			144.146	28.6253	144.146	4.62667
	144.5	15.1465	144.5	1.02389			144.5	27.5889	144.5	4.69222
	144.854	14.3453	144.854	1.01833			144.854	30.181	144.854	3.70222
	145.208	15.1296	145.208	1.11722			145.208	31.0105	145.208	4.47056
	145.562	17.1264	145.562	1.57556			145.562	32.0017	145.562	4.68556
	145.917	18.2124	145.917	1.35611			145.917	31.6336	145.917	4.98111
	146.271	18.2838	146.271	0.97167			146.271	29.6313	146.271	5.06444
	146.625	19.9401	146.625	1.10667			146.625	30.1319	146.625	4.44333
	146.979	20.6307	146.979	1.27944			146.979	30.3604	146.979	4.68389
	147.333	19.4145	147.333	1.28667			147.333	29.4294	147.333	4.88944
	147.688	18.8589	147.688	0.86889			147.688	30.6551	147.688	4.66333
	148.042	18.7908	148.042	1.02556			148.042	30.7213	148.042	4.77111
	148.396	18.0463	148.396	1.09444			148.396	31.8046	148.396	5.42833
	148.75	17.3753	148.75	1.00778			148.75	32.3168	148.75	4.41278
	149.104	15.5049	149.104	1.41611			149.104	30.6098	149.104	4.59278
	149.458	14.1917	149.458	0.99556			149.458	30.713	149.458	5.11556
	149.812	15.8916	149.812	0.81722			149.812	31.053	149.812	5.47944
	150.167	17.4722	150.167	1.48167			150.167	31.4294	150.167	5.12167
	150.521	16.5763	150.521	1.94			150.521	29.9581	150.521	5.14278
	150.875	15.7086	150.875	2.06278			150.875	31.5751	150.875	5.39556
	151.229	16.5708	151.229	2.225			151.229	31.0397	151.229	6.105
	151.583	17.4602	151.583	2.06667			151.583	30.5784	151.583	6.82333
	151.938	17.518	151.938	1.90278			151.938	30.904	151.938	6.62
	152.292	17.7859	152.292	2.27667			152.292	30.6402	152.292	5.80944
	152.646	17.3115	152.646	1.87056			152.646	30.9481	152.646	5.06611
	153	16.7985	153	1.55833			153	29.9857	153	4.36722
	153.354	16.0316	153.354	1.48278			153.354	29.3251	153.354	3.83833
	153.708	15.1792	153.708	1.74556			153.708	29.2914	153.708	3.35833
	154.062	14.6612	154.062	1.30944			154.062	29.3659	154.062	3.04333
	154.417	14.8573	154.417	1.35778			154.417	31.2511	154.417	3.15222
	154.771	14.2222	154.771	0.99944			154.771	31.1898	154.771	4.00722
	155.125	15.1993	155.125	0.61167			155.125	29.8466	155.125	4.55167
	155.479	16.4265	155.479	0.26056			155.479	28.7704	155.479	4.79722
	155.833	17.3061	155.833	0.69944			155.833	30.7196	155.833	4.95889
	156.188	16.122	156.188	1.04889			156.188	30.6126	156.188	4.21056
	156.542	14.6678	156.542	1.17167			156.542	30.314	156.542	3.665
	156.896	14.1247	156.896	0.95111			156.896	29.67	156.896	3.06056
	157.25	14.567	157.25	0.6			157.25	30.0519	157.25	2.93111
	157.604	16.3949	157.604	0.72944			157.604	30.0933	157.604	3.89278
	157.958	16.0278	157.958	0.93278			157.958	28.7809	157.958	3.88778
	158.312	15.9281	158.312	1.02222			158.312	29.1462	158.312	5.05889
	158.667	16.0822	158.667	2.00889			158.667	27.6126	158.667	5.98444
	159.021	16.3562	159.021	2.25222			159.021	28.1551	159.021	7.12278
	159.375	16.518	159.375	1.59167			159.375	30.0795	159.375	6.42444
	159.729	17.7097	159.729	1.54667			159.729	30.0877	159.729	6.19722
	160.083	19.5626	160.083	1.69556			160.083	29.6424	160.083	5.89722
	160.438	19.2522	160.438	1.51667			160.438	28.5602	160.438	6.56444
	160.792	18.2249	160.792	1.59722			160.792	28.8157	160.792	5.76722
	161.146	18.4172	161.146	2.21222			161.146	29.8841	161.146	4.42444
	161.5	19.2179	161.5	2.34278			161.5	29.3416	161.5	4.15556
	161.854	18.1432	161.854	2.21833			161.854	29.3052	161.854	4.04
	162.208	16.2772	162.208	2.04389			162.208	28.2577	162.208	3.72222
	162.562	15.5098	162.562	1.52333			162.562	27.2925	162.562	3.355
	162.917	17.1536	162.917	0.76722			162.917	25.84	162.917	2.66611
	163.271	17.6803	163.271	1.29944			163.271	27.4233	163.271	2.65944
	163.625	18.3214	163.625	1.72333			163.625	27.9895	163.625	2.94278
	163.979	17.3578	163.979	2.13778			163.979	28.8858	163.979	3.93056
	164.333	18.421	164.333	2.89389			164.333	28.7379	164.333	5.21111
	164.688	17.5136	164.688	3.88111			164.688	30.3819	164.688	5.60167
	165.042	15.2402	165.042	3.76167			165.042	30.2726	165.042	5.08722
	165.396	14.3181	165.396	3.58778			165.396	29.9652	165.396	4.93389
	165.75	14.805	165.75	2.83889			165.75	31.3124	165.75	4.67389
	166.104	15.061	166.104	2.01389			166.104	30.7693	166.104	4.40722
	166.458	14.5408	166.458	1.63056			166.458	31.6181	166.458	3.29056
	166.812	13.0202	166.812	1.28444			166.812	31.8593	166.812	3.29778
	167.167	12.6149	167.167	1.21667			167.167	31.5872	167.167	3.705
	167.521	14.1961	167.521	1.52111			167.521	32.0585	167.521	3.54389
	167.875	16.2985	167.875	1.50667			167.875	31.8858	167.875	3.64833
	168.229	15.14	168.229	1.41			168.229	31.9763	168.229	5.78278
	168.583	15.9853	168.583	1.26222			168.583	32.3179	168.583	6.15278
	168.938	16.4341	168.938	1.55833			168.938	31.6926	168.938	6.09611
	169.292	18.1939	169.292	1.67056			169.292	32.1827	169.292	6.34333
	169.646	17.75	169.646	1.64444			169.646	30.8593	169.646	6.94944
	170	16.8611	170	1.22778			170	29.6004	170	6.35167
	170.354	16.6411	170.354	0.815			170.354	29.5337	170.354	5.26778
	170.708	17.2816	170.708	1.46			170.708	28.7185	170.708	4.88222
	171.062	17.0556	171.062	2.07778			171.062	29.5607	171.062	4.69556
	171.417	16.7369	171.417	1.90833			171.417	29.6954	171.417	4.91722
	171.771	16.6269	171.771	1.36556			171.771	29.4785	171.771	4.90389
	172.125	16.7761	172.125	1.18944			172.125	30.5982	172.125	5.38056
	172.479	15.8992	172.479	1.51167			172.479	30.2594	172.479	4.97889
	172.833	15.4134	172.833	2.52			172.833	29.3532	172.833	4.09389
	173.188	14.7576	173.188	2.85778			173.188	28.8951	173.188	5.93556
	173.542	15.5321	173.542	1.92833			173.542	27.0966	173.542	6.58222
	173.896	16.3121	173.896	1.305			173.896	28.4272	173.896	6.70833
	174.25	16.2021	174.25	0.96167			174.25	29.4465	174.25	7.72278
	174.604	16.0321	174.604	1.01			174.604	28.4316	174.604	7.76167
	174.958	16.6138	174.958	1.55167			174.958	29.5259	174.958	6.88722
	175.312	18.1934	175.312	2.12222			175.312	30.8924	175.312	6.43167
	175.667	18.1885	175.667	1.76556			175.667	33.718	175.667	6.53722
	176.021	18.4847	176.021	0.99611			176.021	29.5353	176.021	7.18
	176.375	19.6509	176.375	0.87444			176.375	27.5585	176.375	7.71889
	176.729	18.5103	176.729	1.60944			176.729	29.2726	176.729	7.16111
	177.083	16.5855	177.083	1.465			177.083	31.6772	177.083	6.28167
	177.438	14.7647	177.438	0.62278			177.438	27.1871	177.438	5.77722
	177.792	15.7565	177.792	0.59722			177.792	26.915	177.792	5.57556
	178.146	15.5817	178.146	1.35944			178.146	30.4785	178.146	4.13611
	178.5	14.4935	178.5	1.50111			178.5	32.7704	178.5	3.25944
	178.854	14.36	178.854	0.97722			178.854	29.6689	178.854	3.12944
	179.208	16.0752	179.208	1.46611			179.208	28.9432	179.208	2.08389
	179.562	15.6857	179.562	1.94833			179.562	31.1948	179.562	1.81389
	179.917	14.4657	179.917	1.88167			179.917	29.6551	179.917	2.51944
	180.271	14.4728	180.271	2.01722			180.271	28.6843	180.271	3.69111
	180.625	14.293	180.625	1.88333			180.625	30.0337	180.625	3.74722
	180.979	14.0877	180.979	1.59167			180.979	29.9001	180.979	3.79389
	181.333	13.909	181.333	1.84778			181.333	28.7997	181.333	4.16389
	181.688	14.8399	181.688	2.06389			181.688	28.6148	181.688	4.51556
	182.042	14.6547	182.042	2.14944			182.042	30.0375	182.042	5.28
	182.396	16.3976	182.396	1.62389			182.396	31.5171	182.396	5.85722
	182.75	16.3426	182.75	0.87333			182.75	30.0811	182.75	6.73722
	183.104	16.8393	183.104	0.475			183.104	30.3764	183.104	6.01056
	183.458	15.732	183.458	1.06889			183.458	31.1799	183.458	6.39111
	183.812	16.5485	183.812	1.53667			183.812	30.569	183.812	5.34833
	184.167	15.9292	184.167	1.54667			184.167	31.6987	184.167	5.24722
	184.521	14.1874	184.521	1.25222			184.521	30.7908	184.521	5.71611
	184.875	13.2146	184.875	1.51333			184.875	30.9641	184.875	6.07333
	185.229	12.3535	185.229	1.74722			185.229	30.1192	185.229	6.61778
	185.583	12.067	185.583	1.39611			185.583	29.8085	185.583	6.39833
	185.938	12.5975	185.938	1.17556			185.938	29.106	185.938	6.25056
	186.292	14.4248	186.292	0.89889			186.292	28.707	186.292	5.89833
	186.646	14.0098	186.646	1.37833			186.646	30.6865	186.646	5.00667
	187	13.8056	187	1.68556			187	29.4818	187	4.78667
	187.354	12.683	187.354	1.91222			187.354	28.4056	187.354	6.55722
	187.708	12.2881	187.708	1.71556			187.708	30.0353	187.708	7.24667
	188.062	11.6269	188.062	1.28778			188.062	30.186	188.062	5.88611
	188.417	11.5027	188.417	1.04222			188.417	30.0535	188.417	4.91278
	188.771	13.2179	188.771	1.30667			188.771	29.0132	188.771	5.10944
	189.125	13.7647	189.125	1.36222			189.125	28.1341	189.125	5.46444
	189.479	12.6531	189.479	1.56333			189.479	29.6783	189.479	5.79389
	189.833	13.8627	189.833	1.65333			189.833	27.9553	189.833	5.39056
	190.188	14.4635	190.188	1.43167			190.188	27.2274	190.188	5.04056
	190.542	15.2631	190.542	0.77333			190.542	28.1407	190.542	5.31111
	190.896	16.2919	190.896	0.60444			190.896	28.1711	190.896	5.19278
	191.25	15.5822	191.25	0.94056			191.25	30.5756	191.25	5.89889
	191.604	14.3224	191.604	0.88056			191.604	30.053	191.604	5.40778
	191.958	14.3922	191.958	0.90222			191.958	29.3466	191.958	5.22556
	192.312	14.9069	192.312	0.79333			192.312	28.4465	192.312	5.09889
	192.667	14.6394	192.667	0.67167			192.667	28.2677	192.667	4.47944
	193.021	14.262	193.021	0.72389			193.021	28.9272	193.021	4.96
	193.375	13.7113	193.375	0.745			193.375	29.6181	193.375	4.87167
	193.729	13.8862	193.729	0.65333			193.729	29.9183	193.729	4.93944
	194.083	14.4379	194.083	0.89556			194.083	29.0116	194.083	4.81667
	194.438	14.6187	194.438	0.48722			194.438	27.7075	194.438	5.61778
	194.792	14.0343	194.792	0.42056			194.792	28.6297	194.792	5.82556
	195.146	13.4276	195.146	0.45278			195.146	28.7003	195.146	4.23722
	195.5	12.8235	195.5	0.86056			195.5	28.436	195.5	3.91889
	195.854	13.531	195.854	1.15889			195.854	28.3604	195.854	3.51667
	196.208	14.7092	196.208	1.35611			196.208	28.6391	196.208	3.82833
	196.562	16.0801	196.562	1.11278			196.562	29.1523	196.562	4.30944
	196.917	15.7228	196.917	1.08444			196.917	29.8427	196.917	5.36278
	197.271	14.8704	197.271	0.79222			197.271	30.144	197.271	5.87056
	197.625	14.1324	197.625	0.54278			197.625	29.8394	197.625	5.54944
	197.979	14.3682	197.979	0.61056			197.979	29.6617	197.979	4.80722
	198.333	14.5556	198.333	0.41889			198.333	30.814	198.333	4.92889
	198.688	14.6334	198.688	0.35444			198.688	30.8063	198.688	5.02
	199.042	13.8377	199.042	0.20944			199.042	30.6286	199.042	4.45
	199.396	13.1928	199.396	0.24833			199.396	31.0138	199.396	4.825
	199.75	12.9286	199.75	0.29611			199.75	30.1109	199.75	4.00167
	200.104	12.6133	200.104	0.17944			200.104	30.3179	200.104	4.10556
	200.458	12.3252	200.458	0.24556			200.458	31.0966	200.458	2.94278
	200.812	10.7456	200.812	0.75333			200.812	30.4708	200.812	2.87333
	201.167	11.2554	201.167	1.16333			201.167	30.957	201.167	2.92889
	201.521	13.0463	201.521	1.53056			201.521	30.4906	201.521	4.22278
	201.875	14.3524	201.875	1.25167			201.875	31.1049	201.875	6.47389
	202.229	14.591	202.229	0.86389			202.229	30.7329	202.229	6.44222
	202.583	13.6487	202.583	0.60611			202.583	29.3173	202.583	6.93
	202.938	12.8186	202.938	0.75111			202.938	30.1678	202.938	6.53056
	203.292	12.518	203.292	1.21167			203.292	31.2964	203.292	5.745
	203.646	12.0953	203.646	0.67944			203.646	31.7721	203.646	5.37889
	204	10.8676	204	0.57			204	31.2362	204	5.90111
	204.354	11.2996	204.354	0.63944			204.354	31.0419	204.354	5.75167
	204.708	12.6993	204.708	0.72389			204.708	29.9862	204.708	5.54389
	205.062	12.7026	205.062	0.88667			205.062	29.6297	205.062	5.29667
	205.417	12.0681	205.417	0.82944			205.417	30.1363	205.417	5.48278
	205.771	11.8676	205.771	0.95333			205.771	30.1716	205.771	4.89333
	206.125	11.0283	206.125	1.19667			206.125	31.9779	206.125	4.62556
	206.479	10.5038	206.479	1.19833			206.479	31.165	206.479	4.02333
	206.833	10.5877	206.833	1.31222			206.833	29.6794	206.833	3.24278
	207.188	10.6629	207.188	1.22333			207.188	30.5949	207.188	3.18111
	207.542	9.6961	207.542	1.41056			207.542	30.5061	207.542	2.87167
	207.896	10.5572	207.896	1.44556			207.896	30.9338	207.896	2.97389
	208.25	10.1313	208.25	1.50278			208.25	30.9283	208.25	3.39611
	208.604	9.6481	208.604	1.55278			208.604	30.3642	208.604	4.00889
	208.958	10.1939	208.958	2.05			208.958	28.415	208.958	4.25611
	209.312	9.098	209.312	2.46722			209.312	25.1192	209.312	4.44833
	209.667	8.5692	209.667	2.61556			209.667	24.9818	209.667	3.92889
	210.021	8.8889	210.021	2.29333			210.021	23.8151	210.021	3.31722

## Sheet: Fig. 2a
Time (s)	current (uA) of Evaporation	current (uA) of Non-evaporation
0	-1.52101	-0.00760007
10	-1.38025	0.00832176
20	-1.28227	0.00831268
30	-1.2436	0.00830242
40	-1.20228	0.00829157
50	-1.18937	0.00112055
60	-1.15978	0.00115549
70	-1.14951	0.00113542
80	-1.10748	0.00110641
90	-1.09556	0.00112052
100	-1.07933	0.000261449
110	-1.0557	0.000309878
120	-1.04251	0.000276262
130	-1.03051	0.000450593
140	-1.03004	0.000262367
150	-0.997181	-3.59357e-05
160	-0.987772	-2.25268e-05
170	-1.00659	-1.45748e-05
180	-0.983162	-2.1092e-05
190	-0.965297	-1.13101e-05
200	-0.937831	2.55558e-05
210	-0.934509	8.54243e-05
220	-0.917295	-6.71541e-05
230	-0.897189	-0.000108353
240	-0.906153	1.25747e-05
250	-0.898842	1.4676e-05
260	-0.898905	-2.2484e-05
270	-0.882343	-8.68824e-05
280	-0.901544	-2.6539e-05
290	-0.884266	-4.15098e-05
300	-0.856498	-4.32645e-05
310	-0.863969	0.000138282
320	-0.848392	2.44371e-05
330	-0.859741	0.000114553
340	-0.831655	-2.23359e-05
350	-0.837679	0.000161981
360	-0.829112	5.75727e-05
370	-0.822182	0.000110284
380	-0.818971	0.000103268
390	-0.812804	0.000165361
400	-0.806856	0.000124783
410	-0.81261	4.9867e-05
420	-0.787032	-3.3308e-06
430	-0.798146	7.03439e-05
440	-0.781234	7.76205e-06
450	-0.787957	0.000132734
460	-0.751835	-6.79043e-05
470	-0.761235	2.3362e-05
480	-0.779749	2.44467e-05
490	-0.768826	-1.98136e-05
500	-0.743179	0.000114572
510	-0.751133	4.29799e-05
520	-0.750293	0.000150153
530	-0.749893	-5.45957e-05
540	-0.741459	-2.55799e-05
550	-0.749321	0.000111413
560	-0.733518	-9.87415e-05
570	-0.717754	6.35714e-05
580	-0.741055	1.04149e-05
590	-0.723969	3.11526e-05
600	-0.714101	4.91533e-05
610	-0.711135	-2.97491e-05
620	-0.721985	8.24526e-05
630	-0.709133	-6.37971e-05
640	-0.711247	2.84887e-05
650	-0.703824	-0.000161829
660	-0.705696	-1.63882e-05
670	-0.704943	0.000139208
680	-0.697377	-0.000105807
690	-0.682729	-7.08735e-05
700	-0.695101	-2.30043e-05
710	-0.688133	6.2411e-05
720	-0.680205	-8.97135e-08
730	-0.678619	7.29157e-05
740	-0.676306	6.62369e-05
750	-0.666698	7.45934e-05
760	-0.667741	1.37401e-06
770	-0.667486	9.87916e-06
780	-0.664551	-1.58128e-05
790	-0.678209	2.03729e-05
800	-0.669195	6.94746e-05
810	-0.664951	-4.47824e-05
820	-0.65835	5.40902e-05
830	-0.668909	-8.78553e-05
840	-0.670603	0.000203536
850	-0.652779	0.000180546
860	-0.651576	-6.907e-06
870	-0.64532	0.000121887
880	-0.650093	3.34892e-05
890	-0.640486	-5.72708e-05
900	-0.632304	-2.8694e-07
910	-0.641248	3.08856e-05
920	-0.649246	2.02251e-05
930	-0.636773	4.53108e-05
940	-0.625203	6.78739e-05
950	-0.627157	7.02964e-05
960	-0.624785	-0.00012009
970	-0.635681	8.78011e-05
980	-0.630093	-5.55922e-05
990	-0.638568	-0.00010815
1000	-0.609447	0.000146006
1010	-0.612629	-2.22455e-05
1020	-0.605965	0.000126147
1030	-0.625823	2.08355e-05
1040	-0.610879	7.05142e-05
1050	-0.604555	4.55166e-05
1060	-0.628126	1.47668e-05
1070	-0.605707	5.35076e-06
1080	-0.606516	8.1309e-06
1090	-0.605208	-3.82337e-06
1100	-0.593519	6.52131e-05
1110	-0.596919	-1.206e-05
1120	-0.603938	0.00016764
1130	-0.605432	6.87688e-05
1140	-0.601042	0.000129458
1150	-0.61144	-0.000102548
1160	-0.595102	-4.98719e-05
1170	-0.579406	2.85276e-05
1180	-0.594943	4.19515e-05
1190	-0.595299	0.000118875
1200	-0.585437	3.93128e-05
1210	-0.5803	-4.92424e-05
1220	-0.587192	6.66438e-05
1230	-0.580204	-3.60102e-05
1240	-0.58284	-4.76879e-05
1250	-0.581892	2.30829e-05
1260	-0.571934	9.43989e-05
1270	-0.581916	0.000114383
1280	-0.581287	0.000102712
1290	-0.581746	0.000100892
1300	-0.580304	-0.000127264
1310	-0.579913	7.14253e-05
1320	-0.562939	-1.51993e-05
1330	-0.574342	-0.000141279
1340	-0.569649	-0.000124066
1350	-0.572614	7.89192e-05
1360	-0.564837	-8.12796e-05
1370	-0.58942	0.000233746
1380	-0.56996	1.06184e-05
1390	-0.567024	0.000100221
1400	-0.559184	-8.98648e-05
1410	-0.558748	6.69458e-05
1420	-0.568045	-6.408e-05
1430	-0.551637	6.36604e-05
1440	-0.559794	-7.62966e-05
1450	-0.574347	-5.83596e-05
1460	-0.569957	-3.94107e-06
1470	-0.540533	4.57472e-05
1480	-0.526477	3.00815e-05
1490	-0.552943	-4.45169e-05
1500	-0.554536	-0.000137807
1510	-0.555847	-4.39368e-05
1520	-0.552268	0.000154091
1530	-0.555404	-2.4514e-05
1540	-0.543445	0.000141897
1550	-0.542408	-0.000117012
1560	-0.562027	0.000147249
1570	-0.551235	5.49916e-05
1580	-0.526576	0.000106896
1590	-0.564098	0.000126552
1600	-0.556199	8.19232e-05
1610	-0.55067	1.13512e-05
1620	-0.539303	-2.22979e-05
1630	-0.527451	1.60416e-05
1640	-0.547449	1.05571e-05
1650	-0.534049	-2.01934e-05
1660	-0.538432	1.405e-05
1670	-0.539221	-3.83325e-05
1680	-0.553382	9.32071e-07
1690	-0.540313	-1.38801e-05
1700	-0.524735	-2.01617e-05
1710	-0.527841	5.96962e-05
1720	-0.538635	5.06152e-06
1730	-0.548874	-3.04915e-05
1740	-0.540607	0.000104894
1750	-0.543251	-3.77762e-05
1760	-0.537691	0.000189743
1770	-0.532821	-6.25622e-05
1780	-0.519008	-4.07976e-05
1790	-0.538695	0.000130623
1800	-0.530451	0.000131971
1810	-0.531761	2.5429e-05
1820	-0.52453	-7.78102e-05
1830	-0.531781	-5.73025e-05
1840	-0.514068	-7.25518e-05
1850	-0.523902	-5.69512e-05
1860	-0.522325	2.43419e-05
1870	-0.525981	-3.20142e-05
1880	-0.520997	0.000280926
1890	-0.524258	1.56999e-05
1900	-0.512916	0.000198768
1910	-0.523419	-3.03994e-05
1920	-0.52243	5.00671e-05
1930	-0.52597	7.90463e-05
1940	-0.516265	-9.21946e-05
1950	-0.505469	-9.11359e-05
1960	-0.525296	-2.40621e-05
1970	-0.5187	-4.16925e-05
1980	-0.512105	5.43667e-06
1990	-0.512889	4.56563e-06
2000	-0.504865	-1.3025e-05
2010	-0.520232	7.47515e-05
2020	-0.521278	4.91915e-05
2030	-0.518474	7.84749e-05
2040	-0.515311	8.84146e-05
2050	-0.520425	0.000120581
2060	-0.505177	-5.05524e-06
2070	-0.503943	2.45389e-05
2080	-0.514135	8.3152e-06
2090	-0.524603	-4.36046e-05
2100	-0.504263	3.10139e-06
2110	-0.50504	3.05105e-05
2120	-0.511997	-1.7035e-05
2130	-0.504303	6.99705e-05
2140	-0.514221	-7.5583e-05
2150	-0.517312	-7.3639e-05
2160	-0.498778	9.27047e-05
2170	-0.502322	0.000131985
2180	-0.516713	0.000111965
2190	-0.505522	8.98818e-05
2200	-0.497361	0.000115013
2210	-0.496672	4.37889e-05
2220	-0.500276	4.50748e-05
2230	-0.504797	7.12341e-05
2240	-0.493625	5.98456e-05
2250	-0.49256	2.86341e-05
2260	-0.511074	5.10193e-05
2270	-0.485939	-7.91467e-05
2280	-0.495667	0.00012074
2290	-0.507224	2.58088e-05
2300	-0.512175	-3.81559e-05
2310	-0.507763	5.17742e-05
2320	-0.507974	2.24983e-06
2330	-0.49482	3.48465e-05
2340	-0.486475	1.7287e-05
2350	-0.495195	-1.24463e-05
2360	-0.479788	4.6115e-05
2370	-0.499717	3.10891e-05
2380	-0.492296	9.46819e-05
2390	-0.494569	5.85125e-05
2400	-0.507957	0.000197377
2410	-0.492105	2.41352e-05
2420	-0.505092	0.00010492
2430	-0.490671	4.06084e-05
2440	-0.486578	0.000146533
2450	-0.493884	4.37046e-05
2460	-0.48366	0.000104155
2470	-0.494602	3.89966e-05
2480	-0.482408	0.000174313
2490	-0.483754	-1.77965e-05
2500	-0.485812	6.18277e-05
2510	-0.49152	0.000201397
2520	-0.489365	-3.01832e-05
2530	-0.483264	-0.000149298
2540	-0.499024	-1.27326e-05
2550	-0.478308	7.65636e-05
2560	-0.493834	1.30915e-05
2570	-0.482554	-9.60394e-05
2580	-0.490746	0.000129283
2590	-0.489989	-1.45652e-05
2600	-0.503783	5.33607e-05
2610	-0.486445	-4.1049e-06
2620	-0.498957	2.54767e-05
2630	-0.487756	0.000217762
2640	-0.468112	7.97855e-05
2650	-0.483171	-1.86802e-05
2660	-0.478609	0.000153028
2670	-0.494014	-7.80816e-05
2680	-0.469291	-1.80096e-05
2690	-0.476837	0.000103765
2700	-0.475138	0.000100553
2710	-0.487103	6.33997e-05
2720	-0.486865	3.56271e-05
2730	-0.485153	5.89825e-05
2740	-0.482075	2.73204e-05
2750	-0.473515	0.000175867
2760	-0.476347	0.000117913
2770	-0.486213	-2.61443e-05
2780	-0.469217	7.3221e-05
2790	-0.485746	-5.66875e-05
2800	-0.468269	9.34945e-05
2810	-0.467568	0.000112044
2820	-0.471997	7.82278e-05
2830	-0.494717	0.000136903
2840	-0.486079	-8.05421e-05
2850	-0.487009	9.00438e-05
2860	-0.474645	2.9622e-05
2870	-0.499367	3.96214e-05
2880	-0.46705	0.000109987
2890	-0.46578	0.000117545
2900	-0.464548	-4.0643e-05
2910	-0.455714	0.000111792
2920	-0.470296	-6.93841e-05
2930	-0.461144	8.5425e-06
2940	-0.46919	-9.22708e-05
2950	-0.457982	9.71709e-05
2960	-0.46928	-7.61028e-05
2970	-0.467206	5.22242e-05
2980	-0.473933	-0.000198533
2990	-0.465257	0.000199758
3000	-0.47388	3.02959e-05
3010	-0.47746	-5.13374e-05
3020	-0.48092	5.39822e-05
3030	-0.477218	-6.66153e-05
3040	-0.468219	0.000147694
3050	-0.469369	-9.29534e-05
3060	-0.467298	-3.29585e-05
3070	-0.466262	0.000108855
3080	-0.466704	2.4008e-05
3090	-0.467073	1.51553e-06
3100	-0.473165	7.11133e-05
3110	-0.480613	0.000104899
3120	-0.46267	0.000117155
3130	-0.482657	-5.14432e-06
3140	-0.461351	0.000183331
3150	-0.472448	-0.000135285
3160	-0.472928	0.000170822
3170	-0.453281	7.55114e-05
3180	-0.458691	3.75549e-05
3190	-0.463116	4.06441e-05
3200	-0.458121	4.71611e-05
3210	-0.446928	1.74802e-05
3220	-0.471701	2.88337e-05
3230	-0.468037	0.000126576
3240	-0.46142	8.90018e-06
3250	-0.459402	4.56661e-05
3260	-0.457456	-0.000176582
3270	-0.457763	-0.000113883
3280	-0.469945	-2.67192e-06
3290	-0.474316	-3.2545e-05
3300	-0.460173	-5.89985e-06
3310	-0.457397	4.40075e-05
3320	-0.461222	7.18397e-05
3330	-0.453111	0.000102666
3340	-0.46686	6.01969e-05
3350	-0.455147	-2.49699e-05
3360	-0.469994	-3.72563e-05
3370	-0.454665	-4.14477e-05
3380	-0.447498	1.36415e-05
3390	-0.468565	4.17067e-05
3400	-0.45106	3.57303e-05
3410	-0.44866	-4.12935e-05
3420	-0.459518	2.99034e-05
3430	-0.464382	0.000118961
3440	-0.452329	8.31806e-05
3450	-0.438863	5.35656e-05
3460	-0.464337	-4.16941e-05
3470	-0.453298	-4.4458e-05
3480	-0.451507	9.52922e-05
3490	-0.439605	2.40652e-05
3500	-0.467568	0.000124236
3510	-0.44725	1.00731e-05
3520	-0.456498	0.000115461
3530	-0.454417	3.66029e-05
3540	-0.45322	-8.98609e-06
3550	-0.448268	4.06339e-05
3560	-0.454641	-0.00011311
3570	-0.448155	6.83619e-05
3580	-0.458447	-1.38196e-05
3590	-0.471471	3.66113e-05
3600	-0.450966	-0.000123136
3610	-0.464849	7.2083e-05
3620	-0.448344	-5.2062e-05
3630	-0.452165	-7.15108e-05
3640	-0.45464	0.000127453
3650	-0.438818	7.92959e-05
3660	-0.459181	-5.10973e-05
3670	-0.456916	7.35833e-05
3680	-0.454422	-5.59944e-05
3690	-0.449876	0.000100747
3700	-0.443334	-5.94499e-05
3710	-0.451877	-1.5123e-05
3720	-0.458669	6.05927e-05
3730	-0.467295	-6.02781e-05
3740	-0.462336	-2.09133e-05
3750	-0.438306	-9.19815e-05
3760	-0.452856	-6.7917e-05
3770	-0.446894	3.91858e-05
3780	-0.43666	-1.33794e-05
3790	-0.447034	5.02994e-05
3800	-0.445845	7.66113e-05
3810	-0.44705	-5.49375e-05
3820	-0.448698	-5.56242e-06
3830	-0.453595	3.35464e-05
3840	-0.447373	3.20801e-05
3850	-0.452492	7.52777e-05
3860	-0.443862	4.14905e-05
3870	-0.461993	-4.92155e-05
3880	-0.450836	3.13863e-05
3890	-0.464122	-5.85471e-05
3900	-0.44078	-1.72274e-05
3910	-0.436537	2.01249e-05
3920	-0.432862	-6.58721e-05
3930	-0.454261	1.39023e-05
3940	-0.46078	-6.34176e-06
3950	-0.447665	6.0103e-05
3960	-0.455587	3.23416e-05
3970	-0.441598	-3.66316e-05
3980	-0.444701	2.73299e-05
3990	-0.437685	4.40099e-05
4000	-0.440007	2.93185e-05
4010	-0.45677	-2.94996e-05
4020	-0.441344	7.53374e-05
4030	-0.449064	6.9934e-05
4040	-0.448435	7.77906e-05
4050	-0.450765	4.08968e-05
4060	-0.437526	-8.1309e-06
4070	-0.44653	-1.15976e-05
4080	-0.4488	1.05651e-07
4090	-0.43833	4.90707e-05
4100	-0.431783	-5.66937e-05
4110	-0.436947	3.46589e-05
4120	-0.441358	-3.9761e-06
4130	-0.438664	-3.66577e-05
4140	-0.441252	-4.32613e-05
4150	-0.415421	4.28623e-05
4160	-0.456506	0.00011204
4170	-0.429	0.00010178
4180	-0.452031	0.000119107
4190	-0.441686	3.86025e-05
4200	-0.442606	-0.000116785
4210	-0.438984	-1.90236e-05
4220	-0.446961	0.000136021
4230	-0.441676	2.4358e-06
4240	-0.455678	-3.17812e-06
4250	-0.419444	-4.01331e-05
4260	-0.432635	-3.33938e-05
4270	-0.443013	-1.11192e-05
4280	-0.439786	1.50323e-05
4290	-0.444345	-8.62746e-05
4300	-0.450577	1.49482e-05
4310	-0.439324	-0.000141047
4320	-0.442673	1.10205e-05
4330	-0.428929	0.000160738
4340	-0.456404	0.000117842
4350	-0.442665	0.00013915
4360	-0.4453	-2.8786e-05
4370	-0.419171	0.000113498
4380	-0.425634	-1.66819e-06
4390	-0.433586	9.06447e-05
4400	-0.431022	-0.000157819
4410	-0.438432	0.000138483
4420	-0.437523	-1.08584e-05
4430	-0.451469	3.84133e-05
4440	-0.443819	1.68919e-05
4450	-0.436132	2.4461e-05
4460	-0.433379	4.14287e-05
4470	-0.458545	3.52311e-05
4480	-0.453266	2.10404e-05
4490	-0.450502	-1.97165e-05
4500	-0.441929	-3.44476e-05
4510	-0.436161	-6.73225e-05
4520	-0.437377	2.61824e-05
4530	-0.429428	8.45219e-05
4540	-0.444008	0.000104053
4550	-0.42231	-0.000121739
4560	-0.431276	0.0001735
4570	-0.440678	-8.79888e-05
4580	-0.446837	1.03497e-05
4590	-0.450965	0.000100742
4600	-0.422286	3.56817e-05
4610	-0.419028	7.38054e-06
4620	-0.430795	1.93621e-05
4630	-0.434072	-7.25519e-06
4640	-0.435795	-6.74657e-06
4650	-0.415938	0.000135818
4660	-0.442697	-5.04584e-05
4670	-0.43065	0.000137011
4680	-0.428484	0.000120426
4690	-0.435541	-4.8861e-05
4700	-0.442595	0.000100903
4710	-0.430917	-9.7953e-05
4720	-0.433532	-1.65154e-05
4730	-0.427544	-3.93496e-05
4740	-0.4321	6.91421e-06
4750	-0.440017	-3.52663e-05
4760	-0.434214	-2.64909e-05
4770	-0.436273	-3.52472e-05
4780	-0.439278	-2.87973e-05
4790	-0.446483	3.20554e-05
4800	-0.441972	-4.3781e-05
4810	-0.4357	7.69468e-05
4820	-0.427627	0.0001299
4830	-0.445378	-5.96938e-05
4840	-0.438171	-1.06994e-05
4850	-0.439591	-6.01493e-05
4860	-0.438524	-6.6566e-05
4870	-0.436385	5.18873e-06
4880	-0.437224	6.1327e-05
4890	-0.441188	7.95788e-05
4900	-0.426209	1.47422e-05
4910	-0.427552	1.02527e-05
4920	-0.429321	-5.34227e-05
4930	-0.436749	-5.75799e-05
4940	-0.439685	-5.17379e-05
4950	-0.420566	-6.51944e-05
4960	-0.425478	7.01485e-05
4970	-0.441752	-1.84846e-05
4980	-0.42232	6.75402e-05
4990	-0.425214	7.21941e-05
5000	-0.430621	0.000114154
5010	-0.438753	5.93497e-05
5020	-0.427805	7.68411e-07
5030	-0.423226	2.00979e-05
5040	-0.433033	3.70384e-05
5050	-0.427133	7.67495e-05
5060	-0.434614	6.04544e-05
5070	-0.426959	6.29911e-05
5080	-0.427385	8.10221e-05
5090	-0.424928	6.04161e-05
5100	-0.427005	4.68006e-05
5110	-0.41654	2.86349e-05
5120	-0.437373	6.26974e-05
5130	-0.404518	4.87513e-05
5140	-0.419236	7.465e-05
5150	-0.429097	4.8237e-05
5160	-0.428482	1.35398e-05
5170	-0.40989	-3.1305e-06
5180	-0.426225	2.17922e-05
5190	-0.420291	-4.63718e-05
5200	-0.428178	0.000103054
5210	-0.416439	5.78319e-05
5220	-0.427771	-5.35735e-06
5230	-0.426277	-1.52023e-05
5240	-0.417063	-1.41662e-05
5250	-0.42235	-4.98305e-05
5260	-0.421643	3.00591e-05
5270	-0.434009	0.000173085
5280	-0.43377	-9.19584e-07
5290	-0.435143	-0.000150391
5300	-0.436789	5.1353e-05
5310	-0.43493	0.000137955
5320	-0.418985	-9.46915e-05
5330	-0.42588	0.000110543
5340	-0.425203	-0.000116022
5350	-0.427684	0.000159109
5360	-0.433268	-0.000154236
5370	-0.432735	0.000158046
5380	-0.417033	-5.86941e-05
5390	-0.423362	0.000104492
5400	-0.424173	-5.95405e-05
5410	-0.421643	-8.4012e-05
5420	-0.427144	1.11381e-05
5430	-0.422124	-8.78899e-06
5440	-0.417678	-6.23284e-05
5450	-0.419479	-0.000231923
5460	-0.414852	-5.58546e-05
5470	-0.421145	-1.98867e-05
5480	-0.420791	-6.51847e-05
5490	-0.423623	-0.000125193
5500	-0.426683	3.43014e-05
5510	-0.425432	-8.75994e-05
5520	-0.421018	-1.94639e-05
5530	-0.435541	0.000170747
5540	-0.435395	2.64248e-06
5550	-0.400615	5.67367e-05
5560	-0.441376	-4.8551e-05
5570	-0.438216	4.73731e-05
5580	-0.410543	7.05921e-05
5590	-0.416456	6.88699e-05
5600	-0.41573	2.25473e-05
5610	-0.431763	3.80419e-05
5620	-0.42599	4.12044e-05
5630	-0.41709	-1.81668e-05
5640	-0.42098	8.21752e-07
5650	-0.406123	-5.80083e-05
5660	-0.423008	1.25893e-05
5670	-0.41901	8.68777e-05
5680	-0.421391	8.84423e-07
5690	-0.422917	3.28215e-05
5700	-0.424178	0.000104586
5710	-0.425898	1.6046e-06
5720	-0.416968	-8.60719e-05
5730	-0.431821	3.70289e-05
5740	-0.408391	-8.45937e-05
5750	-0.432348	6.75179e-05
5760	-0.415952	7.34887e-06
5770	-0.43034	5.78366e-05
5780	-0.417767	0.000111301
5790	-0.428286	-1.02497e-05
5800	-0.42464	-4.92184e-05
5810	-0.417432	4.05066e-05
5820	-0.41202	-3.50327e-05
5830	-0.420436	0.000185105
5840	-0.411193	3.22791e-05
5850	-0.425096	2.63444e-06
5860	-0.415599	-2.61681e-05
5870	-0.421585	0.000130043
5880	-0.417333	-4.60793e-05
5890	-0.430661	-0.000138136
5900	-0.410281	-3.01435e-05
5910	-0.409698	3.86295e-05
5920	-0.422456	4.37157e-05
5930	-0.421369	-9.29272e-05
5940	-0.412549	0.00012371
5950	-0.404898	-1.97165e-05
5960	-0.420543	1.31932e-05
5970	-0.433478	-9.31163e-05
5980	-0.408188	0.000217085
5990	-0.399449	-0.000112638
6000	-0.412966	2.47455e-05
6010	-0.407744	-7.70389e-05
6020	-0.426362	-0.000119907
6030	-0.431211	7.59057e-05
6040	-0.42461	-0.000106331
6050	-0.412678	3.62798e-06
6060	-0.41706	4.27474e-06
6070	-0.419956	-1.9316e-05
6080	-0.412036	9.79991e-05
6090	-0.405432	8.66948e-05
6100	-0.41302	-1.56253e-05
6110	-0.41425	-8.19424e-05
6120	-0.409846	-1.24336e-05
6130	-0.418104	-5.63981e-05
6140	-0.417394	-0.000130602
6150	-0.40299	-3.91477e-05
6160	-0.415665	-5.7237e-06
6170	-0.413851	-1.40771e-05
6180	-0.41044	2.20101e-05
6190	-0.431672	-2.77068e-05
6200	-0.418009	7.66495e-05
6210	-0.408639	-1.93477e-05
6220	-0.405366	-0.000101197
6230	-0.413112	2.37918e-05
6240	-0.412659	-0.000161851
6250	-0.418306	0.000173082
6260	-0.408156	-3.70099e-05
6270	-0.410572	0.000149081
6280	-0.406096	-2.2851e-05
6290	-0.414732	-0.000172415
6300	-0.424562	0.000119317
6310	-0.42337	1.93931e-05
6320	-0.410771	-5.59388e-05
6330	-0.406361	0.000113967
6340	-0.428959	3.81256e-05
6350	-0.419727	9.07343e-06
6360	-0.408202	-1.27355e-05
6370	-0.415692	-1.00637e-05
6380	-0.412158	0.000101343
6390	-0.415439	-4.68995e-05
6400	-0.402426	4.55754e-05
6410	-0.401218	-1.25036e-05
6420	-0.416435	5.92163e-05
6430	-0.411103	-0.00010323
6440	-0.414962	-0.00011683
6450	-0.422437	0.00010704
6460	-0.410993	9.57063e-05
6470	-0.415309	4.08849e-05
6480	-0.415963	8.95101e-05
6490	-0.40427	-1.38402e-05
6500	-0.414356	9.32454e-06
6510	-0.418506	7.26663e-05
6520	-0.42069	-5.23147e-05
6530	-0.400774	-4.94473e-05
6540	-0.413433	-6.75832e-05
6550	-0.414202	1.55743e-05
6560	-0.40845	-1.19647e-05
6570	-0.410664	4.44278e-05
6580	-0.412737	-2.28143e-07
6590	-0.40903	-4.57885e-05
6600	-0.417721	-4.49286e-05
6610	-0.393155	-1.53002e-05
6620	-0.404564	-2.84332e-05
6630	-0.406409	1.8154e-05
6640	-0.414312	4.92423e-05
6650	-0.404402	9.22071e-05
6660	-0.404443	0.000107007
6670	-0.403488	0.000174921
6680	-0.406295	6.10266e-06
6690	-0.414674	-0.000102846
6700	-0.405614	5.9302e-05
6710	-0.413344	-1.86294e-05
6720	-0.403912	0.000280517
6730	-0.422002	3.94735e-05
6740	-0.417151	3.00162e-05
6750	-0.407914	5.47704e-05
6760	-0.413104	4.12505e-05
6770	-0.410219	4.57225e-05
6780	-0.416847	3.02291e-05
6790	-0.41321	7.03202e-05
6800	-0.401699	6.61368e-05
6810	-0.41858	-1.55919e-05
6820	-0.404398	6.78143e-06
6830	-0.419309	-0.000109326
6840	-0.417529	6.19882e-05
6850	-0.407771	-5.92528e-05
6860	-0.405052	3.72484e-05
6870	-0.410246	3.01926e-05
6880	-0.405722	-5.45956e-05
6890	-0.40104	3.30124e-05
6900	-0.389175	3.15866e-05
6910	-0.404586	0.000110351
6920	-0.40821	5.01468e-05
6930	-0.41429	-3.31872e-05
6940	-0.391781	-8.76804e-05
6950	-0.419217	0.000193435
6960	-0.399419	8.7887e-05
6970	-0.412867	-6.54295e-05
6980	-0.40907	4.74455e-07
6990	-0.412727	-0.000115547
7000	-0.405729	0.000130098
7010	-0.408247	-3.48546e-05
7020	-0.409901	-7.7643e-05
7030	-0.404715	2.51403e-06
7040	-0.40094	5.84819e-05
7050	-0.411011	4.42292e-05
7060	-0.405797	-8.97972e-06
7070	-0.406164	7.09146e-05
7080	-0.408771	-5.23054e-05
7090	-0.420244	9.89559e-05
7100	-0.409119	5.08348e-05
7110	-0.393121	7.70959e-06
7120	-0.39607	0.000100795
7130	-0.392837	7.15127e-05
7140	-0.40365	9.97412e-05
7150	-0.392751	-9.93337e-06
7160	-0.409583	1.54393e-05
7170	-0.394572	6.74831e-05
7180	-0.412241	-8.22555e-05
7190	-0.405125	4.89337e-05
7200	-0.406088	6.07199e-05
7210	-0.393519	9.58757e-05
7220	-0.383915	6.0812e-05
7230	-0.398699	9.12169e-05
7240	-0.408356	6.86195e-05
7250	-0.399927	0.000147659
7260	-0.422142	6.03655e-05
7270	-0.402289	-5.92291e-05
7280	-0.389742	9.61187e-05
7290	-0.415816	5.80002e-05
7300	-0.410114	-4.58463e-07
7310	-0.413984	-8.87476e-06
7320	-0.403777	-0.000129359
7330	-0.410461	9.22754e-05
7340	-0.42484	-6.08391e-05
7350	-0.407471	0.000175654
7360	-0.401426	4.72328e-05
7370	-0.417389	-7.21379e-06
7380	-0.405459	0.000156484
7390	-0.3971	-1.65312e-05
7400	-0.401971	4.79343e-05
7410	-0.40746	0.000188595
7420	-0.406721	9.59598e-05
7430	-0.384564	-2.05479e-05
7440	-0.407369	5.86949e-05
7450	-0.41017	2.9018e-05
7460	-0.412873	2.8697e-05
7470	-0.406805	3.36259e-05
7480	-0.401404	-2.02474e-05
7490	-0.400573	4.85461e-05
7500	-0.399978	4.56882e-05
7510	-0.402679	5.08382e-05
7520	-0.390171	7.31192e-05
7530	-0.391413	2.53853e-05
7540	-0.404635	0.000113983
7550	-0.404659	-3.68303e-05
7560	-0.419931	4.23028e-05
7570	-0.410329	-4.30463e-05
7580	-0.407283	8.62848e-05
7590	-0.421207	-0.00014554
7600	-0.397295	3.06058e-05
7610	-0.410718	4.74908e-05
7620	-0.407423	4.57677e-05
7630	-0.417958	0.000124869
7640	-0.401075	-7.15727e-05
7650	-0.403442	0.00011614
7660	-0.398527	8.63261e-05
7670	-0.409823	-2.44818e-05
7680	-0.377203	6.37819e-05
7690	-0.403979	0.000206389
7700	-0.406479	-5.16281e-05
7710	-0.407472	0.000124551
7720	-0.400631	7.45355e-05
7730	-0.406249	4.58473e-05
7740	-0.399951	-3.73899e-05
7750	-0.399555	-5.72564e-05
7760	-0.407468	9.29748e-06
7770	-0.413118	4.71348e-05
7780	-0.410488	2.01519e-05
7790	-0.401747	1.90251e-05
7800	-0.404917	0.000113778
7810	-0.413644	3.45175e-05
7820	-0.394552	0.000110998
7830	-0.419007	9.55592e-05
7840	-0.402423	-8.17214e-05
7850	-0.399401	4.54102e-05
7860	-0.3924	-5.79003e-05
7870	-0.405948	-7.58071e-05
7880	-0.397079	-4.73264e-05
7890	-0.406414	1.76823e-06
7900	-0.406816	-1.81176e-05
7910	-0.400496	-1.67633e-05
7920	-0.406271	-1.1087e-06
7930	-0.409849	5.32382e-05
7940	-0.395621	-4.51686e-05
7950	-0.3901	3.71212e-05
7960	-0.40676	-1.40762e-07
7970	-0.38725	6.12889e-05
7980	-0.393352	-6.40657e-05
7990	-0.396899	6.80122e-05
8000	-0.407323	1.87486e-05
8010	-0.401622	4.76107e-05
8020	-0.409957	3.3311e-05
8030	-0.400611	8.49416e-05
8040	-0.415027	0.00015728
8050	-0.403758	4.96277e-05
8060	-0.401671	9.54391e-06
8070	-0.405411	4.25762e-05
8080	-0.396559	-6.72939e-05
8090	-0.389311	-0.000115218
8100	-0.404236	7.16888e-05
8110	-0.397918	-1.67267e-05
8120	-0.394191	0.000139934
8130	-0.394199	-3.20397e-05
8140	-0.408674	-4.03589e-05
8150	-0.409326	2.5965e-06
8160	-0.402836	8.44759e-05
8170	-0.414484	2.57502e-05
8180	-0.399682	0.000174508
8190	-0.398443	-3.7145e-05
8200	-0.399635	0.000125126
8210	-0.397429	2.05811e-05
8220	-0.396925	4.3606e-05
8230	-0.391821	3.64614e-05
8240	-0.393355	0.000104791
8250	-0.388558	1.4557e-05
8260	-0.403062	9.72997e-05
8270	-0.391784	1.71415e-06
8280	-0.396742	0.000189613
8290	-0.400377	9.54259e-05
8300	-0.394307	0.000111515
8310	-0.408957	-1.53439e-05
8320	-0.396426	2.85714e-05
8330	-0.400496	-0.00017196
8340	-0.393436	0.0002468
8350	-0.393705	-3.14483e-05
8360	-0.391843	0.000198905
8370	-0.401405	1.38308e-05
8380	-0.399531	-1.14529e-05
8390	-0.384276	5.94339e-05
8400	-0.40825	1.23048e-05
8410	-0.405087	-7.51256e-06
8420	-0.389422	-2.0222e-05
8430	-0.393069	1.77265e-05
8440	-0.394852	-6.51831e-05
8450	-0.403219	-9.04481e-06
8460	-0.39661	2.8956e-05
8470	-0.392298	0.000167497
8480	-0.402935	-3.35937e-06
8490	-0.392253	0.000142433
8500	-0.403861	-0.000120385
8510	-0.408514	-7.5262e-05
8520	-0.398025	-2.98557e-05
8530	-0.393075	-3.24895e-05
8540	-0.379863	-1.14799e-05
8550	-0.40633	5.40552e-05
8560	-0.390794	1.04531e-05
8570	-0.37963	-4.569e-05
8580	-0.401256	-5.74996e-05
8590	-0.386436	-9.56102e-05
8600	-0.404363	-5.13484e-06
8610	-0.398327	-0.000128799
8620	-0.389294	0.000140927
8630	-0.402679	0.000103796
8640	-0.40581	1.36618e-06
8650	-0.396467	8.1437e-05
8660	-0.401509	1.14624e-05
8670	-0.395321	8.75023e-05
8680	-0.385385	-1.5186e-07
8690	-0.401428	4.84987e-06
8700	-0.404222	7.52778e-05
8710	-0.393555	9.94217e-05
8720	-0.400719	8.75682e-05
8730	-0.392339	0.000107688
8740	-0.404203	2.69294e-05
8750	-0.38717	-5.86441e-05
8760	-0.386549	-4.47697e-05
8770	-0.403082	-3.21335e-05
8780	-0.395081	1.98499e-05
8790	-0.377514	3.51105e-05
8800	-0.40736	7.24166e-05
8810	-0.390982	1.10515e-05
8820	-0.38659	-4.84652e-05
8830	-0.39324	-2.0648e-05
8840	-0.395679	-8.09538e-05
8850	-0.400992	-1.33968e-05
8860	-0.385762	-4.59983e-05
8870	-0.398989	7.26996e-05
8880	-0.390928	0.000120857
8890	-0.396109	0.000160456
8900	-0.412036	-1.55903e-05
8910	-0.391131	0.000149494
8920	-0.398153	4.19356e-05
8930	-0.390489	-7.04252e-05
8940	-0.392921	3.1024e-05
8950	-0.407593	1.64267e-06
8960	-0.395777	-3.48308e-05
8970	-0.39013	8.24692e-06
8980	-0.399776	2.17199e-06
8990	-0.383971	-0.000110982
9000	-0.406903	-0.000191428
9010	-0.401752	6.72223e-05
9020	-0.38519	0.000154451
9030	-0.402984	1.04977e-05
9040	-0.39914	-0.000120717
9050	-0.399147	-0.000160287
9060	-0.384883	5.8309e-06
9070	-0.38442	-1.98671e-05
9080	-0.402952	9.15015e-05
9090	-0.390966	4.61111e-05
9100	-0.401064	8.27323e-05
9110	-0.41085	-3.3138e-05
9120	-0.394366	8.28419e-05
9130	-0.394061	-3.7431e-05
9140	-0.393444	-1.00891e-05
9150	-0.388474	6.48462e-05
9160	-0.397573	0.000184127
9170	-0.385922	-6.24899e-06
9180	-0.405444	-0.000125241
9190	-0.398635	3.26118e-05
9200	-0.403345	2.15222e-05
9210	-0.395219	5.02595e-05
9220	-0.397397	-2.50563e-05
9230	-0.397402	-3.73896e-05
9240	-0.400457	-2.89268e-05
9250	-0.39873	-4.23651e-07
9260	-0.391125	3.69463e-06
9270	-0.395189	-3.20953e-05
9280	-0.399859	-7.29971e-06
9290	-0.389928	-4.54849e-05
9300	-0.392694	5.02937e-05
9310	-0.396637	0.000106536
9320	-0.394135	0.000102044
9330	-0.384104	0.00020189
9340	-0.403879	-8.77805e-05
9350	-0.391333	5.36594e-05
9360	-0.399091	-6.73908e-05
9370	-0.387835	0.000159588
9380	-0.399969	0.00017485
9390	-0.387728	2.74493e-05
9400	-0.393072	7.17507e-05
9410	-0.385411	2.5754e-05
9420	-0.384098	-4.49589e-05
9430	-0.410004	1.93382e-05
9440	-0.397343	0.000161563
9450	-0.397214	7.0522e-05
9460	-0.398678	3.03977e-06
9470	-0.381642	0.000131967
9480	-0.374726	-6.85162e-05
9490	-0.392414	0.000150768
9500	-0.386757	-8.36385e-05
9510	-0.392559	-0.000176348
9520	-0.386329	-6.41787e-05
9530	-0.383084	0.000136367
9540	-0.382232	0.000105406
9550	-0.395211	0.000158643
9560	-0.390306	1.68435e-05
9570	-0.395097	-7.56308e-05
9580	-0.403278	-8.61434e-05
9590	-0.394261	-5.09018e-05
9600	-0.390807	1.98038e-05
9610	-0.393182	2.29447e-05
9620	-0.411055	-3.54824e-05
9630	-0.397804	6.81204e-05
9640	-0.395683	-8.5471e-05
9650	-0.375475	0.000201023
9660	-0.400903	1.44061e-05
9670	-0.398835	7.48327e-05
9680	-0.390222	0.000158584
9690	-0.405613	-3.54858e-06
9700	-0.402633	-2.69725e-05
9710	-0.377416	-3.54241e-05
9720	-0.401925	-7.74188e-05
9730	-0.392427	-3.35305e-05
9740	-0.392727	-2.25787e-06
9750	-0.394814	2.79514e-05
9760	-0.378603	6.64118e-05
9770	-0.383963	6.0003e-05
9780	-0.378708	3.8779e-05
9790	-0.394925	6.83236e-06
9800	-0.396313	1.73911e-05
9810	-0.383511	4.56342e-05
9820	-0.391592	-1.94097e-05
9830	-0.38117	-5.34498e-05
9840	-0.395909	1.1952e-05
9850	-0.374601	-0.000153182
9860	-0.398618	6.5167e-05
9870	-0.394494	-1.21969e-05
9880	-0.392268	4.78421e-05
9890	-0.388766	0.000109516
9900	-0.385945	6.03129e-05
9910	-0.378376	-2.21786e-05
9920	-0.395483	9.58232e-05
9930	-0.395157	-0.000113021
9940	-0.383967	0.000125158
9950	-0.375786	-7.1002e-05
9960	-0.40719	3.66952e-05
9970	-0.400085	2.34831e-05
9980	-0.398837	6.95009e-05
9990	-0.384103	0.000121534
10000	-0.390572	0.000127177
10010	-0.400933	4.38668e-05
10020	-0.383321	6.93537e-05
10030	-0.400887	-4.81214e-06
10040	-0.39366	8.21671e-06
10050	-0.407417	-2.38661e-06
10060	-0.375748	4.19705e-05
10070	-0.399806	4.71553e-05
10080	-0.403321	0.000112028
10090	-0.379891	6.1834e-05
10100	-0.387949	-3.77822e-05
10110	-0.392331	2.06908e-05
10120	-0.384694	8.83166e-05
10130	-0.390295	2.57119e-05
10140	-0.396432	-0.000110618
10150	-0.402229	-7.30431e-05
10160	-0.393371	7.98729e-05
10170	-0.39727	7.5757e-05
10180	-0.400873	-2.82901e-05
10190	-0.400395	6.74274e-05
10200	-0.392239	-0.000165794
10210	-0.385673	4.60365e-05
10220	-0.385819	7.20413e-06
10230	-0.39142	-3.53648e-05
10240	-0.402571	9.6472e-06
10250	-0.385868	-6.93793e-05
10260	-0.393148	8.89063e-06
10270	-0.387307	2.00677e-05
10280	-0.384309	-2.81248e-05
10290	-0.398479	-5.63934e-05
10300	-0.395941	-9.96824e-05
10310	-0.3823	5.12212e-05
10320	-0.378697	8.03815e-05
10330	-0.393846	-3.862e-05
10340	-0.39228	8.50736e-05
10350	-0.388814	-0.000221117
10360	-0.387828	-9.47837e-05
10370	-0.386339	-6.70381e-05
10380	-0.381105	0.000129653
10390	-0.408116	-0.000149741
10400	-0.396006	0.000167815
10410	-0.395167	-2.13585e-05
10420	-0.393344	0.000199496
10430	-0.392743	-8.10508e-05
10440	-0.399005	3.56508e-05
10450	-0.377645	8.28484e-05
10460	-0.385751	-6.10473e-05
10470	-0.392535	8.25495e-05
10480	-0.368224	-8.17501e-05
10490	-0.384335	4.22662e-05
10500	-0.391896	0.000196419
10510	-0.387965	-0.000164316
10520	-0.387126	-3.93082e-05
10530	-0.39226	3.45668e-05
10540	-0.380606	8.86387e-05
10550	-0.389909	3.8821e-05
10560	-0.383378	3.73833e-05
10570	-0.3941	5.38592e-06
10580	-0.392455	4.3757e-05
10590	-0.394291	1.97117e-05
10600	-0.389229	0.000108812
10610	-0.368756	-2.08673e-05
10620	-0.38423	1.34191e-05
10630	-0.379113	-0.000118451
10640	-0.406322	-7.86777e-05
10650	-0.387512	4.80101e-05
10660	-0.389068	0.00012067
10670	-0.396372	0.000128127
10680	-0.393832	-4.42164e-05
10690	-0.394933	1.15737e-05
10700	-0.388517	-5.99125e-05
10710	-0.39952	8.57755e-06
10720	-0.389572	-0.000124443
10730	-0.383937	6.36507e-06
10740	-0.374017	9.36586e-05
10750	-0.396338	2.83169e-05
10760	-0.381372	4.98638e-05
10770	-0.384478	-3.77681e-05
10780	-0.372296	-0.00012993
10790	-0.394423	-0.000116858
10800	-0.38092	-1.39865e-05
10810	-0.386674	1.3333e-05
10820	-0.390276	0.000117017
10830	-0.384862	8.24636e-05
10840	-0.398301	0.000107545
10850	-0.392772	0.000125161
10860	-0.395857	6.83517e-05
10870	-0.384815	-2.26029e-05
10880	-0.381353	6.06165e-05
10890	-0.387584	-2.10438e-05
10900	-0.381596	4.75812e-05
10910	-0.386061	0.000157071
10920	-0.389133	1.94654e-05
10930	-0.399225	-5.93927e-05
10940	-0.385892	2.29289e-05
10950	-0.389407	3.98279e-05
10960	-0.38653	5.08851e-05
10970	-0.383475	4.39223e-05
10980	-0.378926	9.95329e-05
10990	-0.398552	9.23207e-05
11000	-0.386666	0.000107369
11010	-0.376405	4.50141e-05
11020	-0.379037	-4.74026e-05
11030	-0.393167	2.76415e-05
11040	-0.397104	3.69043e-06
11050	-0.383778	5.19555e-05
11060	-0.392649	8.55743e-05
11070	-0.3819	1.7079e-05
11080	-0.380127	8.67632e-05
11090	-0.389291	-1.89138e-05
11100	-0.388221	4.81568e-05
11110	-0.401072	-4.46774e-05
11120	-0.388188	-3.42061e-05
11130	-0.389505	6.20633e-05
11140	-0.396421	-1.8941e-05
11150	-0.393299	-5.07191e-05
11160	-0.390759	-3.95292e-05
11170	-0.377921	2.84363e-05
11180	-0.391993	6.1416e-05
11190	-0.380765	-8.60829e-05
11200	-0.381421	8.09361e-05
11210	-0.393259	-8.49257e-05
11220	-0.387646	3.4996e-05
11230	-0.376569	9.76621e-05
11240	-0.37022	6.3867e-05
11250	-0.386301	6.19946e-05
11260	-0.375566	5.6069e-05
11270	-0.382631	9.9097e-05
11280	-0.390052	5.22018e-05
11290	-0.384018	5.73661e-05
11300	-0.375449	9.56498e-05
11310	-0.386816	-0.000163088
11320	-0.389364	-0.000104982
11330	-0.385732	3.12536e-05
11340	-0.381984	-6.46555e-05
11350	-0.382213	5.78709e-05
11360	-0.392031	-6.98466e-05
11370	-0.38172	8.91506e-05
11380	-0.388157	3.16565e-05
11390	-0.383044	-0.000132823
11400	-0.391606	-3.03231e-05
11410	-0.389508	-3.05503e-05
11420	-0.387426	-2.72872e-05
11430	-0.395151	1.17884e-05
11440	-0.390351	2.03444e-05
11450	-0.384417	-5.69737e-05
11460	-0.382798	-0.000108138
11470	-0.393616	-1.944e-05
11480	-0.383915	-6.10458e-05
11490	-0.380871	6.48093e-06
11500	-0.384166	1.03816e-05
11510	-0.389793	1.72607e-05
11520	-0.365059	8.58095e-05
11530	-0.382321	0.000103089
11540	-0.390486	6.70379e-05
11550	-0.38564	0.000116165
11560	-0.387553	3.2801e-05
11570	-0.391858	-0.000127309
11580	-0.400781	8.33583e-06
11590	-0.396238	-1.56141e-05
11600	-0.388453	-3.92351e-05
11610	-0.382092	6.47704e-07
11620	-0.387584	1.21093e-05
11630	-0.393363	-4.71633e-05
11640	-0.394493	3.33923e-05
11650	-0.394393	5.87362e-05
11660	-0.388319	4.05321e-05
11670	-0.385964	3.37832e-05
11680	-0.386232	0.000102796
11690	-0.371001	0.000125548
11700	-0.379794	0.00016797
11710	-0.389769	7.07971e-05
11720	-0.375772	-1.26736e-05
11730	-0.392881	5.45941e-05
11740	-0.374571	6.33e-06
11750	-0.387566	1.60846e-05
11760	-0.38882	7.00119e-05
11770	-0.387226	7.82055e-05
11780	-0.386067	-6.18499e-05
11790	-0.385396	9.91961e-05
11800	-0.380549	-0.000110596
11810	-0.363412	2.27825e-05
11820	-0.414855	-7.75158e-05
11830	-0.387798	0.000109256
11840	-0.375748	-1.11505e-06
11850	-0.387328	-0.000144065
11860	-0.380159	0.000130553
11870	-0.384095	8.07567e-05
11880	-0.397448	-2.78355e-05
11890	-0.381331	-2.40573e-05
11900	-0.375171	2.1519e-05
11910	-0.393679	0.000139204
11920	-0.382081	4.70871e-05
11930	-0.391196	0.00018923
11940	-0.3819	-4.04431e-05
11950	-0.390553	-4.86416e-05
11960	-0.381523	3.60164e-05
11970	-0.388831	1.3969e-05
11980	-0.386932	-2.30036e-05
11990	-0.397553	0.000115086
12000	-0.386294	-2.47011e-05
12010	-0.383564	-6.40792e-05
12020	-0.378846	5.47641e-05
12030	-0.3912	-4.8376e-05
12040	-0.396421	6.53277e-05
12050	-0.393865	7.45245e-05
12060	-0.388273	6.94857e-05
12070	-0.386919	3.31236e-05
12080	-0.387471	3.36879e-05
12090	-0.38557	0.000121488
12100	-0.374893	7.80005e-05
12110	-0.388742	5.95921e-05
12120	-0.383864	5.13579e-05
12130	-0.379968	4.50908e-05
12140	-0.381011	2.22184e-05
12150	-0.383373	1.68824e-05
12160	-0.379495	-2.74413e-05
12170	-0.380862	9.51698e-06
12180	-0.389133	5.95484e-05
12190	-0.390481	-4.16845e-05
12200	-0.383233	0.000120741
12210	-0.392145	0.00011576
12220	-0.39458	8.5053e-05
12230	-0.389798	0.000136009
12240	-0.392789	3.96181e-05
12250	-0.389062	-8.88755e-06
12260	-0.385684	-7.30287e-06
12270	-0.385358	0.000122426
12280	-0.380917	2.91627e-05
12290	-0.394637	-0.000105349
12300	-0.389078	9.65162e-05
12310	-0.382259	-8.1626e-05
12320	-0.380045	-1.89695e-05
12330	-0.389457	6.72938e-05
12340	-0.383438	4.82903e-05
12350	-0.371439	1.62641e-05
12360	-0.382321	-9.08562e-05
12370	-0.38835	-4.49986e-05
12380	-0.372275	6.84304e-05
12390	-0.370104	2.01917e-05
12400	-0.402353	6.98815e-05
12410	-0.385339	-3.79524e-05
12420	-0.372337	8.0979e-05
12430	-0.388197	2.85158e-05
12440	-0.374979	0.000128811
12450	-0.376789	-5.95039e-05
12460	-0.379088	0.00017814
12470	-0.390808	-0.000127172
12480	-0.394579	9.57294e-05
12490	-0.372878	-5.41204e-05
12500	-0.380625	-1.18948e-05
12510	-0.376766	8.45443e-05
12520	-0.391813	0.000124708
12530	-0.386859	0.000160506
12540	-0.386746	-6.10299e-05
12550	-0.384853	0.000139231
12560	-0.383429	-0.000143348
12570	-0.385713	0.000127504
12580	-0.382086	2.50413e-06
12590	-0.381542	1.83193e-05
12600	-0.396423	5.19969e-05
12610	-0.385091	7.95519e-05
12620	-0.372186	9.62332e-05
12630	-0.377797	-6.9222e-05
12640	-0.373423	4.31976e-05
12650	-0.383384	-0.000176671
12660	-0.375739	-4.69924e-05
12670	-0.384053	-4.38175e-05
12680	-0.391689	8.72194e-05
12690	-0.383499	4.75671e-05
12700	-0.386983	-3.105e-06
12710	-0.377368	4.60761e-05
12720	-0.38626	0.000105072
12730	-0.376629	9.91519e-05
12740	-0.381054	4.84055e-07
12750	-0.389434	-0.000131756
12760	-0.390861	6.90088e-05
12770	-0.38446	-1.99709e-05
12780	-0.39325	6.195e-05
12790	-0.378312	-0.000109238
12800	-0.384824	-3.46829e-05
12810	-0.393833	-1.33446e-06
12820	-0.399449	2.47901e-05
12830	-0.378001	4.05321e-05
12840	-0.382535	8.85434e-05
12850	-0.380091	5.34862e-05
12860	-0.369352	-1.00859e-05
12870	-0.376168	-4.64383e-05
12880	-0.37761	3.94211e-05
12890	-0.361531	6.7998e-05
12900	-0.386925	-0.000141387
12910	-0.383206	-9.37064e-06
12920	-0.396602	-5.06045e-05
12930	-0.382456	0.00012045
12940	-0.383521	3.79826e-05
12950	-0.387676	8.34541e-06
12960	-0.377888	-0.000167357
12970	-0.371338	4.35377e-05
12980	-0.369478	-6.39576e-05
12990	-0.371168	-4.50129e-05
13000	-0.38269	9.62937e-05
13010	-0.379197	6.89247e-05
13020	-0.380043	-2.02585e-05
13030	-0.381305	3.17496e-06
13040	-0.390545	-6.21599e-05
13050	-0.394345	0.000135743
13060	-0.383071	5.85343e-05
13070	-0.385126	9.666e-05
13080	-0.39105	4.66563e-05
13090	-0.37469	5.73454e-05
13100	-0.378598	-0.000159861
13110	-0.36421	-7.67194e-05
13120	-0.380757	6.7944e-05
13130	-0.393352	0.00013417
13140	-0.380522	5.71656e-06
13150	-0.393611	-0.000147706
13160	-0.390492	7.04061e-05
13170	-0.388812	-4.74591e-05
13180	-0.382117	-0.000101037
13190	-0.374017	5.22543e-05
13200	-0.376101	-3.23241e-05
13210	-0.371635	6.50019e-05
13220	-0.374995	-3.75234e-05
13230	-0.382837	-7.06509e-05
13240	-0.398087	5.14437e-05
13250	-0.386255	4.83491e-05
13260	-0.385482	-4.86908e-05
13270	-0.381806	-3.66768e-06
13280	-0.369592	7.33385e-05
13290	-0.387474	-6.89612e-05
13300	-0.378284	4.22393e-05
13310	-0.395219	-1.74596e-05
13320	-0.404335	-0.000202804
13330	-0.389109	0.00016262
13340	-0.370939	-2.34741e-05
13350	-0.390384	6.56686e-06
13360	-0.372739	-2.31394e-05
13370	-0.379639	-4.12003e-05
13380	-0.384018	5.04281e-05
13390	-0.386666	-8.48075e-06
13400	-0.394563	-1.95744e-06
13410	-0.381048	-1.01558e-05
13420	-0.383081	5.68829e-05
13430	-0.386345	-1.86826e-05
13440	-0.385336	-8.41986e-05
13450	-0.38289	-2.00598e-05
13460	-0.388793	1.06637e-05
13470	-0.372415	8.48698e-05
13480	-0.387941	0.000126538
13490	-0.385164	6.53063e-05
13500	-0.388536	0.00011074
13510	-0.382599	0.000104293
13520	-0.379841	-3.93306e-06
13530	-0.373873	-0.000112484
13540	-0.381445	-5.70054e-05
13550	-0.374621	7.24167e-05
13560	-0.370902	3.4853e-05
13570	-0.386414	5.54881e-05
13580	-0.379981	-4.50319e-05
13590	-0.38209	6.36843e-05
13600	-0.380026	0.000108933
13610	-0.394075	3.7512e-05
13620	-0.382453	-9.34582e-05
13630	-0.373593	-6.01016e-05
13640	-0.37907	2.80118e-05
13650	-0.370999	4.99702e-05
13660	-0.396569	8.79958e-05
13670	-0.365685	1.56649e-05
13680	-0.383375	5.96646e-05
13690	-0.386175	0.000108718
13700	-0.375972	0.000155743
13710	-0.363292	0.000109437
13720	-0.375569	-8.41644e-05
13730	-0.371724	2.46834e-05
13740	-0.37932	3.07395e-05
13750	-0.374594	3.19299e-05
13760	-0.370815	-1.51135e-05
13770	-0.392417	-1.52819e-05
13780	-0.375262	5.08875e-05
13790	-0.37952	-2.75876e-05
13800	-0.387881	-1.55362e-05
13810	-0.382968	7.16665e-05
13820	-0.385175	0.000116656
13830	-0.380177	7.01318e-05
13840	-0.375438	6.12889e-05
13850	-0.371018	3.13004e-05
13860	-0.385323	2.04333e-06
13870	-0.381208	8.01324e-06
13880	-0.373997	4.24347e-05
13890	-0.397832	-5.34991e-05
13900	-0.369882	-0.000145082
13910	-0.384837	-0.000154578
13920	-0.36738	-0.00010985
13930	-0.390033	7.51475e-05
13940	-0.381054	1.97357e-05
13950	-0.382885	0.000124639
13960	-0.378683	4.03223e-05
13970	-0.382073	7.99015e-05
13980	-0.386542	6.36206e-05
13990	-0.401334	-4.87417e-05
14000	-0.400485	2.31025e-06
14010	-0.383305	0.000139716
14020	-0.374814	0.000121321
14030	-0.385298	1.62657e-05
14040	-0.38022	2.20021e-05
14050	-0.386601	-1.07996e-05
14060	-0.381059	-1.44681e-05
14070	-0.378454	9.46024e-05
14080	-0.36562	-2.2266e-05
14090	-0.386552	0.000102615
14100	-0.380825	0.000114833
14110	-0.375834	4.044e-05
14120	-0.382658	4.74254e-06
14130	-0.384529	2.68276e-05
14140	-0.384519	9.11676e-05
14150	-0.384662	8.9459e-05
14160	-0.366482	0.000140434
14170	-0.371903	0.000141446
14180	-0.388076	0.000155312
14190	-0.38945	0.000224517
14200	-0.370521	3.99516e-05
14210	-0.380049	0.000104581
14220	-0.387561	0.000180241
14230	-0.382329	0.000129253
14240	-0.390411	4.44262e-05
14250	-0.384196	0.000173913
14260	-0.370818	0.000119886
14270	-0.378346	0.0001381
14280	-0.375486	1.66441e-05
14290	-0.391412	5.8841e-05
14300	-0.39507	1.0608e-05
14310	-0.396246	6.60048e-05
14320	-0.382386	9.73304e-06
14330	-0.395103	4.44e-06
14340	-0.374289	-8.34152e-06
14350	-0.375157	4.02729e-05
14360	-0.383781	-2.5267e-05
14370	-0.395615	0.000101416
14380	-0.370883	0.000166119
14390	-0.380824	0.000171925
14400	-0.375443	0.000131745
14410	-0.366191	0.000101371
14420	-0.368736	5.1113e-05
14430	-0.384934	8.67919e-05
14440	-0.37819	0.000120506
14450	-0.392163	-0.000133884
14460	-0.381733	8.64787e-05
14470	-0.373841	-5.35728e-06
14480	-0.387997	-0.000146406
14490	-0.374272	2.99399e-05
14500	-0.373537	-0.00014654
14510	-0.355125	1.46953e-05
14520	-0.382593	9.35166e-06
14530	-0.380258	3.22258e-06
14540	-0.388491	-4.45185e-05
14550	-0.379148	-0.000104564
14560	-0.38353	2.09196e-05
14570	-0.38137	3.2677e-05
14580	-0.371665	6.15242e-05
14590	-0.392171	1.24924e-05
14600	-0.367477	7.34625e-05
14610	-0.382211	-1.20051e-07
14620	-0.378506	4.05908e-05
14630	-0.374485	-3.50437e-05
14640	-0.386519	4.67484e-05
14650	-0.370033	0.000111324
14660	-0.382457	-3.06059e-05
14670	-0.365786	6.39783e-05
14680	-0.386331	3.14595e-05
14690	-0.393693	-5.17617e-05
14700	-0.380528	2.06241e-05
14710	-0.379212	-8.52828e-06
14720	-0.379533	-2.4922e-05
14730	-0.382848	3.18445e-06
14740	-0.377718	6.90486e-05
14750	-0.3847	0.000141652
14760	-0.380196	0.000100069
14770	-0.371218	8.11265e-06
14780	-0.388528	2.71757e-05
14790	-0.365725	6.90582e-05
14800	-0.370699	4.01371e-05
14810	-0.384185	5.11235e-05
14820	-0.377387	4.99989e-05
14830	-0.356233	-7.33777e-06
14840	-0.381296	5.70627e-07
14850	-0.384802	6.0181e-05
14860	-0.376613	1.04977e-05
14870	-0.371708	3.57685e-05
14880	-0.394318	-5.05357e-05
14890	-0.387299	-4.09119e-05
14900	-0.386221	-7.27393e-05
14910	-0.371226	-2.0593e-05
14920	-0.388342	6.50019e-05
14930	-0.379097	3.49582e-05
14940	-0.375367	2.79101e-05
14950	-0.377608	-1.33619e-05
14960	-0.378207	-2.58582e-05
14970	-0.378646	-7.03663e-05
14980	-0.372836	0.000104065
14990	-0.379325	2.94377e-05
15000	-0.378247	9.08259e-05
15010	-0.38409	0.000115555
15020	-0.376138	5.01642e-05
15030	-0.358744	-0.000112323
15040	-0.368763	5.3604e-06
15050	-0.366725	9.64684e-05
15060	-0.379061	-2.45675e-05
15070	-0.385911	-0.000101698
15080	-0.374227	-7.3631e-05
15090	-0.369594	-5.77332e-05
15100	-0.375704	-5.22615e-05
15110	-0.390646	-5.53047e-05
15120	-0.380974	0.000137341
15130	-0.38876	2.59472e-05
15140	-0.40584	-0.000109509
15150	-0.376146	-6.14162e-05
15160	-0.383871	-0.000209295
15170	-0.393797	0.000109175
15180	-0.377401	-0.000163124
15190	-0.372695	-6.07691e-05
15200	-0.373992	-8.14179e-05
15210	-0.388296	6.3592e-05
15220	-0.376338	2.70248e-05
15230	-0.380787	0.00010346
15240	-0.377716	-3.92348e-05
15250	-0.384894	5.98344e-05
15260	-0.3905	-2.84665e-05
15270	-0.377047	2.60823e-05
15280	-0.366728	8.41342e-05
15290	-0.374308	6.30612e-05
15300	-0.375427	5.23167e-06
15310	-0.372345	-2.36569e-05
15320	-0.375086	8.33434e-06
15330	-0.382392	-4.55833e-05
15340	-0.38636	-0.000106134
15350	-0.380234	-6.76405e-05
15360	-0.377033	-8.74342e-05
15370	-0.361216	9.63731e-05
15380	-0.379732	-4.94995e-05
15390	-0.383205	0.000196102
15400	-0.380221	3.21842e-05
15410	-0.395564	5.59085e-05
15420	-0.384098	-2.51128e-05
15430	-0.382203	9.32451e-05
15440	-0.372434	6.60413e-05
15450	-0.393628	3.08438e-06
15460	-0.392166	2.40399e-06
15470	-0.369863	4.43064e-06
15480	-0.373625	-7.62538e-05
15490	-0.386086	0.000106434
15500	-0.37533	-0.000117113
15510	-0.387057	-2.12154e-05
15520	-0.381262	0.000100935
15530	-0.379212	9.16238e-05
15540	-0.384816	-5.74154e-05
15550	-0.373445	-3.00989e-05
15560	-0.391494	5.26915e-05
15570	-0.379267	8.27848e-05
15580	-0.368486	-5.05059e-06
15590	-0.384716	-3.24489e-05
15600	-0.382093	-7.77479e-05
15610	-0.390578	-6.52895e-05
15620	-0.390125	-6.24986e-05
15630	-0.37864	-6.30198e-05
15640	-0.388698	4.77547e-06
15650	-0.383797	-3.98295e-05
15660	-0.379619	-4.65403e-05
15670	-0.379859	8.74833e-05
15680	-0.375022	3.26133e-05
15690	-0.362165	-9.48552e-05
15700	-0.370381	8.31313e-05
15710	-0.380099	0.000196757
15720	-0.388056	-8.8402e-05
15730	-0.371255	4.44882e-05
15740	-0.373315	0.000197968
15750	-0.375936	4.06767e-05
15760	-0.384401	-9.49696e-05
15770	-0.376306	6.96891e-05
15780	-0.375427	0.000105354
15790	-0.394266	-4.49601e-05
15800	-0.383573	-4.952e-07
15810	-0.373711	4.75654e-05
15820	-0.364781	-7.729e-05
15830	-0.38611	-2.07083e-05
15840	-0.374183	6.86465e-05
15850	-0.384896	-0.000126985
15860	-0.378883	0.000196389
15870	-0.371992	2.79436e-05
15880	-0.375771	-5.50296e-05
15890	-0.373053	7.17682e-05
15900	-0.395194	7.77095e-05
15910	-0.398648	6.29943e-05
15920	-0.378306	-4.2733e-06
15930	-0.379298	9.52271e-05
15940	-0.377626	-0.000154408
15950	-0.376203	-1.54055e-05
15960	-0.376346	-0.000116086
15970	-0.372043	-2.58534e-05
15980	-0.372298	-5.87235e-06
15990	-0.379105	-0.000101086
16000	-0.369952	4.68166e-06
16010	-0.379391	0.000192202
16020	-0.377575	-8.70939e-06
16030	-0.374164	0.00012714
16040	-0.375093	9.89734e-05
16050	-0.378442	-6.29339e-06
16060	-0.376133	8.84438e-07
16070	-0.385737	2.42226e-05
16080	-0.373199	8.59588e-05
16090	-0.380138	0.000136389
16100	-0.361343	-0.000123925
16110	-0.382488	0.000123307
16120	-0.3775	-0.000116241
16130	-0.384387	-1.72848e-05
16140	-0.380898	0.000123678
16150	-0.380514	7.19732e-05
16160	-0.375628	-8.4279e-05
16170	-0.375238	-3.09938e-05
16180	-0.381389	2.81453e-05
16190	-0.375388	0.000158243
16200	-0.381103	1.2453e-06
16210	-0.362055	7.58865e-05
16220	-0.373665	5.77588e-05
16230	-0.380852	9.87517e-05
16240	-0.372047	0.000111774
16250	-0.360656	1.25003e-05
16260	-0.373077	-2.71204e-05
16270	-0.386169	-6.59365e-05
16280	-0.351182	4.87571e-06
16290	-0.382798	-5.59476e-05
16300	-0.383786	-1.46096e-05
16310	-0.374726	-6.89247e-05
16320	-0.368235	-2.87935e-06
16330	-0.369654	6.10059e-05
16340	-0.377115	7.97833e-06
16350	-0.373158	-9.15921e-06
16360	-0.365488	0.000123569
16370	-0.361926	0.000149232
16380	-0.376185	0.000161157
16390	-0.363511	8.08377e-05
16400	-0.378716	9.90037e-05
16410	-0.383742	0.000135079
16420	-0.377654	0.000141121
16430	-0.376419	4.56003e-05
16440	-0.380491	-2.14124e-05
16450	-0.373026	-1.07074e-05
16460	-0.387865	-5.09845e-05
16470	-0.386946	-0.000105851
16480	-0.37565	1.15152e-05
16490	-0.381742	8.52389e-05
16500	-0.373912	-8.12296e-06
16510	-0.376246	3.56298e-05
16520	-0.374401	3.63551e-05
16530	-0.391699	0.000107787
16540	-0.384009	-5.54573e-05
16550	-0.364948	3.76169e-05
16560	-0.398743	9.08611e-06
16570	-0.37856	7.1649e-05
16580	-0.363284	6.22283e-05
16590	-0.352005	-4.00463e-06
16600	-0.377044	0.000165963
16610	-0.376004	-6.41659e-05
16620	-0.369562	0.000187562
16630	-0.397162	-3.36228e-05
16640	-0.363331	-0.000157428
16650	-0.361613	0.00014992
16660	-0.373248	0.000127721
16670	-0.375157	2.02139e-05
16680	-0.383588	-1.20063e-07
16690	-0.373097	2.64764e-05
16700	-0.372118	3.90475e-05
16710	-0.376893	-2.16922e-05
16720	-0.376859	0.000131934
16730	-0.376433	6.20899e-05
16740	-0.364212	3.03214e-05
16750	-0.367548	-7.33656e-05
16760	-0.373494	-6.37454e-06
16770	-0.365941	9.31003e-05
16780	-0.388747	-0.000109344
16790	-0.387366	4.1837e-05
16800	-0.386766	-7.18998e-06
16810	-0.367226	1.1898e-05
16820	-0.389513	4.4009e-05
16830	-0.385517	4.49318e-05
16840	-0.393263	4.66356e-05
16850	-0.376352	0.000225218
16860	-0.372536	-5.39916e-05
16870	-0.369015	5.9089e-05
16880	-0.385762	-0.000120266
16890	-0.376985	4.82124e-05
16900	-0.38093	-5.9992e-05
16910	-0.37497	0.000177295
16920	-0.367116	4.94442e-05
16930	-0.383931	2.53034e-05
16940	-0.380742	3.1934e-05
16950	-0.367784	4.87735e-05
16960	-0.363993	7.12231e-05
16970	-0.363044	0.000121873
16980	-0.379935	5.14231e-05
16990	-0.368289	7.4483e-05
17000	-0.390735	2.77783e-05
17010	-0.359787	5.17506e-05
17020	-0.38127	-3.22017e-05
17030	-0.392524	6.74321e-05
17040	-0.38298	5.51153e-05
17050	-0.380917	-0.000110802
17060	-0.373863	1.33278e-06
17070	-0.384549	-3.11591e-05
17080	-0.37543	9.2587e-05
17090	-0.35835	9.92691e-05
17100	-0.36524	0.000117832
17110	-0.368656	-6.49065e-05
17120	-0.375662	-0.000159993
17130	-0.381968	-5.52284e-05
17140	-0.373339	7.73599e-05
17150	-0.379878	4.26858e-05
17160	-0.383246	3.44604e-05
17170	-0.374377	-6.39358e-06
17180	-0.377457	-4.48125e-05
17190	-0.366809	1.33522e-05
17200	-0.390179	0.000110055
17210	-0.377009	0.000100418
17220	-0.384687	-3.46623e-05
17230	-0.374327	0.000224937
17240	-0.37121	-6.19724e-05
17250	-0.393368	0.000168519
17260	-0.365457	-0.00012862
17270	-0.391942	3.49689e-05
17280	-0.371983	-0.000146408
17290	-0.385903	3.0461e-06
17300	-0.367569	-1.04071e-05
17310	-0.366994	-4.15701e-05
17320	-0.38563	-6.97211e-05
17330	-0.37822	-5.42794e-05
17340	-0.375138	-6.77454e-05
17350	-0.368435	8.63786e-06
17360	-0.383656	-0.000145896
17370	-0.374933	-4.99147e-05
17380	-0.380943	5.13276e-05
17390	-0.379209	1.7267e-05
17400	-0.37959	-3.65283e-05
17410	-0.374714	6.27384e-05
17420	-0.376321	0.000104258
17430	-0.373642	0.000102162
17440	-0.387719	-3.51216e-05
17450	-0.382612	-0.000108439
17460	-0.370641	-4.6623e-05
17470	-0.379708	5.25356e-05
17480	-0.363727	-4.19057e-06
17490	-0.378921	-1.56999e-05
17500	-0.373291	-2.74015e-05
17510	-0.377556	-6.75127e-06
17520	-0.369152	-7.635e-06
17530	-0.37252	5.841e-05
17540	-0.360521	-2.77704e-05
17550	-0.372418	5.97249e-05
17560	-0.370405	-8.16547e-05
17570	-0.370476	3.42902e-05
17580	-0.390904	-0.000161983
17590	-0.370301	7.96377e-05
17600	-0.374213	6.78675e-05
17610	-0.372035	3.37729e-07
17620	-0.379393	-2.79516e-05
17630	-0.395404	0.000131977
17640	-0.387687	-7.49806e-05
17650	-0.370376	1.49433e-05
17660	-0.375955	3.47147e-05
17670	-0.38333	-3.89823e-05
17680	-0.37526	6.12317e-05
17690	-0.364689	0.000134825
17700	-0.373847	-8.51611e-05
17710	-0.357884	3.14896e-05
17720	-0.379231	7.08559e-05
17730	-0.369459	2.42703e-05
17740	-0.369796	2.94138e-05
17750	-0.380016	9.0687e-06
17760	-0.37324	-2.47273e-05
17770	-0.371652	-8.8367e-05
17780	-0.369441	-6.54437e-05
17790	-0.353982	0.00018875
17800	-0.370387	0.000174765
17810	-0.375717	5.27622e-05
17820	-0.376033	-3.61135e-05
17830	-0.376958	-2.40176e-05
17840	-0.377646	3.22112e-05
17850	-0.3647	9.83186e-05
17860	-0.370117	-7.95281e-05
17870	-0.372997	0.000108644
17880	-0.36072	1.889e-05
17890	-0.373165	-2.46024e-05
17900	-0.375168	-2.93597e-05
17910	-0.375647	-5.20525e-05
17920	-0.377694	-0.000108256
17930	-0.37558	-9.57327e-05
17940	-0.384142	-3.29107e-05
17950	-0.379878	-2.98049e-05
17960	-0.377098	3.61769e-05
17970	-0.381992	-4.54556e-06
17980	-0.383178	1.60781e-05
17990	-0.362259	2.06191e-05
18000	-0.389949	6.54834e-05
18010	-0.363128	-2.57899e-05
18020	-0.391392	4.7149e-05
18030	-0.378142	3.86151e-06
18040	-0.367664	7.94159e-05
18050	-0.382777	2.0592e-06
18060	-0.370573	-1.92153e-05
18070	-0.367618	-4.20978e-05
18080	-0.376899	-9.79388e-05
18090	-0.354583	9.774e-05
18100	-0.371597	-3.04629e-05
18110	-0.367652	3.4187e-05
18120	-0.369659	-2.98367e-05
18130	-0.384802	4.78038e-05
18140	-0.370605	2.39128e-05
18150	-0.380963	-0.000197393
18160	-0.366768	6.10886e-05
18170	-0.372434	-3.97469e-05
18180	-0.374429	-1.72767e-05
18190	-0.379285	-5.9035e-05
18200	-0.376123	6.68436e-06
18210	-0.375043	7.06524e-05
18220	-0.379457	-0.000120228
18230	-0.364121	3.32123e-06
18240	-0.366946	0.000161195
18250	-0.37554	-6.82111e-05
18260	-0.377568	0.000142755
18270	-0.377986	-0.000108019
18280	-0.375003	3.70925e-05
18290	-0.372827	6.28228e-06
18300	-0.382834	-2.47456e-05
18310	-0.376894	-5.00356e-05
18320	-0.366239	-7.66574e-05
18330	-0.370068	8.37888e-06
18340	-0.374548	-4.78032e-06
18350	-0.368407	-5.18969e-05
18360	-0.367685	8.2486e-05
18370	-0.370861	0.000153645
18380	-0.378961	1.11524e-05
18390	-0.372388	7.60215e-05
18400	-0.386075	7.17412e-05
18410	-0.370786	2.02902e-05
18420	-0.373051	-4.37739e-06
18430	-0.381121	8.37338e-05
18440	-0.382089	-0.000130227
18450	-0.374617	2.28398e-05
18460	-0.390249	-9.2711e-05
18470	-0.368081	0.000106182
18480	-0.384544	-9.65576e-05
18490	-0.375804	5.85947e-05
18500	-0.366949	7.17873e-05
18510	-0.365857	4.81194e-05
18520	-0.374138	2.55148e-05
18530	-0.380658	3.12666e-05
18540	-0.371531	9.42475e-06
18550	-0.376624	2.44515e-05
18560	-0.373537	3.59879e-05
18570	-0.363516	4.16765e-05
18580	-0.372722	-1.69202e-05
18590	-0.368361	2.99304e-05
18600	-0.38193	-0.000109917
18610	-0.374963	-5.18106e-05
18620	-0.373021	1.18756e-05
18630	-0.386391	5.09432e-05
18640	-0.376851	-3.64759e-05
18650	-0.363389	0.000125352
18660	-0.369958	-5.12611e-05
18670	-0.379296	0.000138894
18680	-0.378725	4.65228e-05
18690	-0.376232	-3.51867e-05
18700	-0.37466	3.69271e-05
18710	-0.381726	4.0215e-05
18720	-0.369336	1.39778e-06
18730	-0.383934	2.3006e-05
18740	-0.388256	-8.22365e-05
18750	-0.367669	-3.35052e-05
18760	-0.378969	-5.77246e-05
18770	-0.365277	-7.38409e-05
18780	-0.372239	-2.07036e-05
18790	-0.36566	-3.93226e-05
18800	-0.392371	2.37839e-05
18810	-0.368578	-6.24397e-05
18820	-0.36996	0.000134059
18830	-0.363974	5.30395e-05
18840	-0.381221	-6.55201e-05
18850	-0.3556	-0.000112228
18860	-0.381329	-2.24535e-05
18870	-0.370131	-0.000226882
18880	-0.377126	-2.36489e-05
18890	-0.385773	-8.74721e-05
18900	-0.382125	-4.35346e-05
18910	-0.361839	7.90702e-05
18920	-0.354334	2.37776e-05
18930	-0.370994	8.48765e-05
18940	-0.373717	-7.94915e-05
18950	-0.371202	7.80084e-05
18960	-0.399824	8.8464e-05
18970	-0.382221	2.70291e-06
18980	-0.370974	-7.94614e-05
18990	-0.382362	6.8664e-05
19000	-0.369079	-1.09665e-05
19010	-0.351272	0.000120804
19020	-0.37729	5.6298e-05
19030	-0.360669	0.000156835
19040	-0.364673	5.0347e-05
19050	-0.392113	0.000101556
19060	-0.362157	-8.73804e-06
19070	-0.36869	-0.000103319
19080	-0.359313	-6.42486e-05
19090	-0.372487	6.34856e-05
19100	-0.381243	6.41452e-05
19110	-0.367078	-0.000193669
19120	-0.368756	-9.73205e-05
19130	-0.386662	4.26524e-05
19140	-0.368782	0.000136994
19150	-0.388796	-9.22071e-05
19160	-0.363188	0.000149773
19170	-0.354793	-6.20091e-05
19180	-0.378406	1.90615e-05
19190	-0.361098	4.16542e-05
19200	-0.367323	2.39429e-05
19210	-0.368093	-1.24781e-05
19220	-0.37924	-9.59464e-05
19230	-0.367477	0.000104397
19240	-0.357539	5.37151e-05
19250	-0.373595	-7.26647e-05
19260	-0.374202	1.81382e-05
19270	-0.361189	-5.33639e-05
19280	-0.371142	-2.00312e-05
19290	-0.369513	6.91679e-05
19300	-0.360992	4.77928e-05
19310	-0.380046	-6.04768e-05
19320	-0.374842	8.5969e-05
19330	-0.367656	-8.00425e-07
19340	-0.376705	9.68022e-05
19350	-0.38063	2.72459e-05
19360	-0.359801	0.000167625
19370	-0.388766	0.000103753
19380	-0.375376	9.20533e-06
19390	-0.367887	-3.69494e-05
19400	-0.373	-0.000142204
19410	-0.366264	9.18939e-05
19420	-0.384427	-7.7495e-05
19430	-0.359178	5.99951e-05
19440	-0.376379	3.60467e-05
19450	-0.372717	9.54867e-06
19460	-0.372403	9.77198e-06
19470	-0.378843	-1.41799e-05
19480	-0.37387	-1.99634e-05
19490	-0.369877	-2.69141e-05
19500	-0.371511	-8.02615e-06
19510	-0.362648	7.53635e-05
19520	-0.374873	-4.95635e-05
19530	-0.388359	-0.000122178
19540	-0.356203	6.81072e-07
19550	-0.378868	-5.55192e-05
19560	-0.358377	-0.000136161
19570	-0.38138	3.19995e-05
19580	-0.38732	9.89655e-05
19590	-0.365034	-1.22461e-05
19600	-0.377009	-9.65467e-05
19610	-0.374938	0.000144448
19620	-0.36992	-0.000139972
19630	-0.376885	-5.39551e-05
19640	-0.369122	-4.14813e-05
19650	-0.371741	3.56174e-05
19660	-0.369093	0.000149131
19670	-0.375127	-3.00305e-05
19680	-0.388782	5.03836e-05
19690	-0.372296	3.9869e-05
19700	-0.367792	5.79384e-07
19710	-0.361237	-4.57201e-05
19720	-0.381892	6.83381e-06
19730	-0.375742	5.31016e-05
19740	-0.366967	7.95002e-05
19750	-0.373596	-5.63854e-05
19760	-0.369363	-0.000189101
19770	-0.385198	0.000134585
19780	-0.369085	1.98231e-05
19790	-0.378161	0.000145875
19800	-0.369494	-5.8574e-05
19810	-0.386741	-4.53721e-05
19820	-0.381723	-9.10865e-05
19830	-0.379201	-4.58298e-05
19840	-0.359331	4.90034e-05
19850	-0.360722	2.12897e-06
19860	-0.37434	3.21031e-05
19870	-0.368446	0.000216939
19880	-0.376163	3.38485e-05
19890	-0.367977	-9.01171e-05
19900	-0.365759	0.000129809
19910	-0.378347	1.15514e-05
19920	-0.375222	1.22873e-05
19930	-0.377099	-2.97381e-05
19940	-0.375327	-0.000120266
19950	-0.374243	-0.000111004
19960	-0.374548	-0.000114018
19970	-0.371943	-3.37729e-05
19980	-0.355867	5.42205e-05
[truncated: 430,002+ more rows]

## Sheet: Fig. 2b
		Top	Bottom
		-0.01208	-0.08929
		0.10012	-0.23935
		0.21208	-0.16424

## Sheet: Fig. 3c
Time (days)	No-evaporation			Evaporation				Time (days)	Average of Q (C)	SD	NO3- reduction efficiency	SD
	1	2	3	1	2	3		0	0	0	-3.10904e-14	6.0235
0	0	0	0	0	0	0		5	0.166366	0.0987148	9.2279	5.5228
5	-2.00384	1.45046	1.11239	10.5688	8.30333	8.79865		10	0.403322	0.159323	19.2292	5.3233
10	0.831379	2.77835	4.35366	20.9762	18.3859	18.3493		15	0.730259	0.155373	28.9905	4.68989
15	2.74995	3.49336	6.09896	30.5768	28.2144	28.2008		20	1.072	0.144917	45.5527	4.4336
20	4.45534	4.12666	4.83314	48.3259	44.3126	44.0684		25	1.39497	0.150332	58.2744	2.33758
25	4.30612	2.16547	6.94285	60.5083	55.2425	58.8832		30	1.68153	0.156224	69.2359	1.25061
30	5.67043	4.84168	7.95934	70.3509	66.2571	70.8404		35	1.94805	0.175308	79.904	1.96458
35	7.14133	3.49336	5.56195	81.5651	76.5092	81.3687		40	2.221	0.143647	89.4519	3.78227
40	5.32935	5.55669	6.84695	89.2295	84.8973	93.7018		45	2.49315	0.101634	94.3326	2.20087
45	6.13942	5.29111	8.72651	94.6349	91.506	96.5595		50	2.75884	0.0708884	97.9864	2.27154
50	7.80217	7.59959	9.35942	99.5361	95.107	99.0976

## Sheet: Fig. 4b
gene_id	log2FoldChange	pvalue
Novel00212	7.50807	1.02e-39
HZF03_RS07480	7.0628	6.56e-36
HZF03_RS15605	6.75341	1.83e-35
HZF03_RS07590	6.67176	2.52e-35
HZF03_RS07475	6.50059	1.68e-34
HZF03_RS04325	6.2951	6.1e-34
HZF03_RS16345	7.21947	2e-29
HZF03_RS14945	5.561	6.57e-29
HZF03_RS21125	6.43884	1.1e-28
HZF03_RS07600	6.58211	1.17e-28
HZF03_RS16360	6.21556	1.77e-28
HZF03_RS21995	5.52334	4.34e-28
HZF03_RS00095	5.47083	1.48e-27
HZF03_RS14605	5.448	4.17e-27
HZF03_RS02180	5.3176	5.47e-27
HZF03_RS16370	5.39871	6.5e-27
HZF03_RS14990	5.42005	6.97e-27
HZF03_RS07120	5.45333	1.52e-26
HZF03_RS10815	5.23099	1.58e-26
HZF03_RS10275	5.30027	2.83e-26
HZF03_RS00285	5.19936	3.73e-26
HZF03_RS06450	5.14255	5.92e-25
sRNA00047	5.22618	7.15e-25
HZF03_RS06990	5.20565	9.33e-25
HZF03_RS07585	5.02956	9.44e-25
HZF03_RS07300	5.58427	1.7e-24
HZF03_RS00100	6.15038	1.82e-24
HZF03_RS07595	5.21023	2.24e-24
HZF03_RS15810	4.91213	3.92e-24
HZF03_RS21250	4.96478	4.04e-24
HZF03_RS16310	6.36662	5.01e-24
HZF03_RS00105	4.91771	2.81e-23
HZF03_RS01695	4.75982	3.39e-23
HZF03_RS08040	4.81063	8.87e-23
HZF03_RS24470	5.53885	2.25e-22
HZF03_RS14955	4.69514	3.34e-22
HZF03_RS16375	4.92904	3.38e-22
HZF03_RS00110	4.67702	4.13e-22
HZF03_RS11835	6.14027	6.01e-22
HZF03_RS04265	4.78766	6.5e-22
HZF03_RS07490	4.70341	1.23e-21
HZF03_RS23100	5.1517	1.58e-21
HZF03_RS11215	4.51683	3.44e-21
HZF03_RS02200	4.64098	4.7e-21
HZF03_RS13520	4.5967	4.72e-21
HZF03_RS20710	4.59824	5.54e-21
HZF03_RS11990	4.46686	5.86e-21
HZF03_RS19750	4.60664	5.99e-21
HZF03_RS17715	4.49376	6e-21
HZF03_RS22245	4.36249	1.95e-20
HZF03_RS04975	4.532	2.38e-20
HZF03_RS12690	4.99991	5.07e-20
sRNA00065	4.45513	6.83e-20
HZF03_RS14950	4.34066	8.46e-20
HZF03_RS08185	4.36381	8.53e-20
Novel00243	4.27355	1.02e-19
HZF03_RS16265	5.26364	1.04e-19
HZF03_RS10170	4.24847	1.21e-19
HZF03_RS16440	4.4196	1.23e-19
HZF03_RS21770	4.30936	1.52e-19
HZF03_RS04485	4.20172	2.41e-19
HZF03_RS21550	4.2557	2.42e-19
HZF03_RS00915	4.24137	4.17e-19
HZF03_RS08190	4.23499	4.24e-19
HZF03_RS19860	4.2029	4.48e-19
HZF03_RS18210	4.38878	5.69e-19
HZF03_RS08205	4.18499	6.2e-19
HZF03_RS21455	4.2261	8.7e-19
HZF03_RS23970	4.21037	9.9e-19
HZF03_RS16330	4.39611	9.95e-19
HZF03_RS16335	4.55283	1.22e-18
HZF03_RS16290	4.48501	1.44e-18
HZF03_RS00895	4.15397	1.66e-18
HZF03_RS08335	4.1322	1.78e-18
HZF03_RS11995	4.15696	2.08e-18
HZF03_RS19145	4.37049	2.11e-18
HZF03_RS00290	4.04393	2.83e-18
HZF03_RS01820	4.06867	2.86e-18
HZF03_RS00345	4.10993	2.88e-18
HZF03_RS22625	4.11272	6.03e-18
HZF03_RS01445	4.01495	7.97e-18
HZF03_RS11760	4.05126	1.17e-17
HZF03_RS11885	3.96371	1.26e-17
HZF03_RS19620	3.94338	1.37e-17
HZF03_RS13180	4.07243	1.72e-17
HZF03_RS02815	3.96074	1.74e-17
HZF03_RS07525	3.99733	1.8e-17
HZF03_RS06035	3.98729	2.34e-17
HZF03_RS03975	3.89744	2.81e-17
HZF03_RS12535	4.01919	2.87e-17
HZF03_RS21150	4.08111	3.02e-17
HZF03_RS16315	4.4577	3.11e-17
HZF03_RS21650	3.94062	3.67e-17
sRNA00085	4.08838	4.33e-17
HZF03_RS21130	4.0023	4.69e-17
HZF03_RS03950	3.93127	5.02e-17
HZF03_RS13310	4.02468	5.44e-17
HZF03_RS02300	3.89951	5.74e-17
HZF03_RS16305	4.23413	6.55e-17
HZF03_RS24085	3.89433	6.66e-17
HZF03_RS07605	3.9384	7.67e-17
HZF03_RS16235	3.92925	9.44e-17
HZF03_RS10820	3.79913	1.22e-16
HZF03_RS20850	3.8229	1.3e-16
HZF03_RS04260	3.87503	1.41e-16
HZF03_RS17240	3.86442	1.43e-16
HZF03_RS21360	3.80768	1.76e-16
HZF03_RS01370	3.80018	1.76e-16
HZF03_RS10035	4.15724	1.93e-16
HZF03_RS10175	4.14681	2.52e-16
HZF03_RS16295	3.95621	2.58e-16
HZF03_RS00210	4.18548	2.85e-16
HZF03_RS07305	4.48722	3.13e-16
HZF03_RS21555	3.75919	3.24e-16
HZF03_RS15000	3.77448	3.63e-16
HZF03_RS13525	5.49869	3.86e-16
HZF03_RS16455	4.1555	4.69e-16
HZF03_RS00390	3.83663	5.14e-16
HZF03_RS00275	3.92606	5.16e-16
HZF03_RS16300	4.10743	6.04e-16
HZF03_RS16430	3.71582	6.32e-16
HZF03_RS18575	3.91479	6.83e-16
HZF03_RS05125	3.73155	7.17e-16
sRNA00137	4.11816	7.49e-16
HZF03_RS01855	3.6882	7.68e-16
HZF03_RS03465	3.96912	8.01e-16
HZF03_RS07865	3.8449	1.3e-15
HZF03_RS18195	3.6713	1.6e-15
HZF03_RS00090	3.73849	1.6e-15
HZF03_RS18085	3.68751	2.04e-15
HZF03_RS16340	3.72362	2.07e-15
HZF03_RS18555	3.92933	2.69e-15
HZF03_RS16230	3.80564	3.05e-15
HZF03_RS13635	4.02146	3.09e-15
HZF03_RS19325	4.58274	3.23e-15
HZF03_RS04310	3.63179	3.35e-15
HZF03_RS19585	3.59453	4.05e-15
HZF03_RS13390	3.60272	4.54e-15
HZF03_RS16425	3.5578	6.02e-15
HZF03_RS02250	3.71806	6.57e-15
HZF03_RS15275	3.57588	6.64e-15
HZF03_RS16435	3.62846	6.7e-15
HZF03_RS06980	3.61567	1.15e-14
HZF03_RS17600	3.54033	1.36e-14
HZF03_RS00800	3.61525	1.38e-14
HZF03_RS00860	3.50543	1.42e-14
HZF03_RS12720	3.61207	1.68e-14
HZF03_RS13515	3.61573	1.74e-14
HZF03_RS20910	4.6587	1.74e-14
HZF03_RS00905	3.52224	1.75e-14
HZF03_RS12005	3.56944	1.94e-14
HZF03_RS07320	3.56353	2.25e-14
HZF03_RS16245	3.62061	2.42e-14
HZF03_RS02195	3.4444	3.77e-14
HZF03_RS21195	3.5108	3.89e-14
HZF03_RS19875	3.4637	3.95e-14
HZF03_RS16350	3.51282	4.85e-14
HZF03_RS07485	3.52377	5.2e-14
HZF03_RS19775	3.45444	5.63e-14
HZF03_RS21990	3.48972	5.8e-14
HZF03_RS07615	3.41286	6.59e-14
HZF03_RS02155	3.3901	7.09e-14
HZF03_RS01685	3.38547	7.89e-14
HZF03_RS08160	3.37269	8.63e-14
HZF03_RS06030	3.48457	8.71e-14
HZF03_RS14985	3.59529	1.16e-13
HZF03_RS14665	3.40303	1.23e-13
HZF03_RS14910	3.4589	1.55e-13
HZF03_RS00205	3.56791	1.74e-13
HZF03_RS14700	3.34702	2.12e-13
HZF03_RS20650	3.52105	2.29e-13
HZF03_RS16280	3.52026	2.35e-13
HZF03_RS10180	3.35346	2.37e-13
HZF03_RS19335	3.2944	2.49e-13
HZF03_RS21640	3.29417	2.73e-13
HZF03_RS01325	3.28002	3.2e-13
HZF03_RS21255	3.27441	4.4e-13
sRNA00014	3.50826	5.22e-13
HZF03_RS11740	3.28781	5.23e-13
HZF03_RS10165	3.26884	5.25e-13
HZF03_RS00215	3.23949	6.49e-13
HZF03_RS09805	3.30489	6.92e-13
HZF03_RS07115	3.54115	7.34e-13
HZF03_RS05695	3.20411	7.37e-13
HZF03_RS01620	3.79995	7.68e-13
HZF03_RS04300	3.22517	8.36e-13
HZF03_RS19475	3.32807	9.52e-13
HZF03_RS07215	3.20755	1.14e-12
HZF03_RS17720	3.19608	1.17e-12
HZF03_RS20310	3.23412	1.24e-12
HZF03_RS20680	3.22913	1.29e-12
HZF03_RS18665	3.23844	1.34e-12
HZF03_RS16355	3.23213	1.49e-12
HZF03_RS16380	3.3547	1.56e-12
HZF03_RS12155	3.39193	1.59e-12
HZF03_RS05680	3.22031	1.65e-12
HZF03_RS23020	3.15348	2.15e-12
HZF03_RS04045	3.30105	2.24e-12
HZF03_RS09945	3.14253	2.25e-12
HZF03_RS01810	3.14079	2.48e-12
HZF03_RS12020	3.19394	3.14e-12
HZF03_RS19505	3.31153	3.15e-12
HZF03_RS08465	3.12438	3.3e-12
HZF03_RS21900	3.111	3.33e-12
HZF03_RS03145	3.28428	3.54e-12
HZF03_RS18025	3.21445	3.75e-12
HZF03_RS20635	3.14881	3.83e-12
HZF03_RS23675	3.12453	4.83e-12
HZF03_RS18200	3.12023	4.98e-12
HZF03_RS23350	3.23999	4.98e-12
HZF03_RS02515	3.11518	5e-12
HZF03_RS13805	3.31894	5.23e-12
HZF03_RS19965	3.23253	5.33e-12
HZF03_RS15360	3.09006	5.69e-12
HZF03_RS08210	3.09755	5.87e-12
HZF03_RS12665	3.21721	5.93e-12
HZF03_RS13500	3.07437	5.99e-12
HZF03_RS11490	3.58446	6.53e-12
HZF03_RS01005	3.04498	6.57e-12
HZF03_RS21230	3.08956	6.63e-12
HZF03_RS21205	3.27534	6.7e-12
HZF03_RS22165	3.13761	6.76e-12
HZF03_RS02105	3.35044	7.21e-12
HZF03_RS16985	3.11699	7.93e-12
HZF03_RS15635	3.29374	8.03e-12
HZF03_RS18185	3.04832	8.16e-12
HZF03_RS14470	3.2646	8.24e-12
HZF03_RS12055	3.0389	8.91e-12
HZF03_RS14740	3.10037	9.27e-12
HZF03_RS22140	3.29681	9.47e-12
HZF03_RS17290	3.5605	9.56e-12
HZF03_RS04065	3.0599	1.03e-11
HZF03_RS17220	3.05674	1.11e-11
HZF03_RS22445	3.40211	1.31e-11
HZF03_RS05765	3.03089	1.53e-11
HZF03_RS14885	3.31342	1.6e-11
HZF03_RS21415	3.03345	1.65e-11
HZF03_RS21225	3.03612	1.71e-11
HZF03_RS15555	3.02948	1.86e-11
HZF03_RS21120	2.9809	2.14e-11
HZF03_RS16170	3.31109	2.4e-11
HZF03_RS01240	3.17945	2.96e-11
HZF03_RS14960	2.9938	3.1e-11
HZF03_RS21170	2.97041	3.16e-11
HZF03_RS02890	2.92801	3.24e-11
HZF03_RS03085	2.96676	3.55e-11
HZF03_RS01090	3.25885	3.55e-11
HZF03_RS22310	2.95486	3.6e-11
Novel00084	2.9898	3.75e-11
HZF03_RS06580	2.94176	3.97e-11
HZF03_RS09435	3.1092	4.05e-11
HZF03_RS01095	3.07441	4.12e-11
HZF03_RS00805	3.00867	4.25e-11
HZF03_RS03805	2.97941	4.8e-11
HZF03_RS03815	2.97226	4.82e-11
HZF03_RS22065	2.9423	5.03e-11
HZF03_RS14360	2.96619	5.39e-11
HZF03_RS06520	2.91307	5.74e-11
HZF03_RS16970	2.95643	6.25e-11
HZF03_RS09890	3.27962	6.66e-11
HZF03_RS02675	2.94229	6.82e-11
HZF03_RS18335	2.97676	7.28e-11
HZF03_RS20305	2.9325	7.48e-11
HZF03_RS17535	2.88154	7.85e-11
HZF03_RS18560	2.89776	8.37e-11
HZF03_RS20295	3.57396	8.71e-11
HZF03_RS16915	3.38104	8.96e-11
HZF03_RS19925	2.95579	9.6e-11
HZF03_RS08400	3.15178	9.89e-11
HZF03_RS05795	2.86446	1.17e-10
HZF03_RS10100	2.91237	1.19e-10
HZF03_RS16325	2.90619	1.24e-10
HZF03_RS05735	2.93703	1.27e-10
HZF03_RS02715	3.2726	1.38e-10
HZF03_RS20620	2.85784	1.53e-10
HZF03_RS01165	2.8809	1.63e-10
HZF03_RS10995	2.8814	1.63e-10
HZF03_RS07530	2.82708	1.77e-10
HZF03_RS21115	2.87797	1.81e-10
HZF03_RS04185	2.90947	1.86e-10
HZF03_RS06985	2.99592	1.88e-10
HZF03_RS17210	2.83902	1.92e-10
HZF03_RS15455	2.85194	2.12e-10
HZF03_RS02285	3.11688	2.14e-10
HZF03_RS11865	2.84421	2.2e-10
HZF03_RS20065	3.09566	2.27e-10
HZF03_RS18550	2.79664	2.31e-10
HZF03_RS01330	2.8002	2.41e-10
HZF03_RS15755	2.82385	2.89e-10
HZF03_RS07275	2.78049	3.4e-10
HZF03_RS01505	2.77713	3.65e-10
HZF03_RS01025	2.77229	3.66e-10
HZF03_RS01375	2.85301	3.8e-10
HZF03_RS10665	2.83561	4.02e-10
HZF03_RS05770	2.91296	4.08e-10
HZF03_RS05865	2.81367	4.32e-10
HZF03_RS02575	2.74363	4.86e-10
HZF03_RS14395	2.74539	4.86e-10
HZF03_RS16975	2.78309	4.89e-10
HZF03_RS01890	2.76894	4.95e-10
sRNA00033	2.79779	5.47e-10
HZF03_RS09840	2.8861	5.52e-10
HZF03_RS06590	2.94704	5.56e-10
HZF03_RS16225	2.77528	5.62e-10
HZF03_RS05635	2.71179	6.79e-10
HZF03_RS14995	2.7367	6.99e-10
HZF03_RS15475	2.9149	7.16e-10
HZF03_RS05135	2.73348	7.28e-10
HZF03_RS07470	2.91248	8.23e-10
HZF03_RS20400	2.72278	9.62e-10
HZF03_RS16320	2.79043	9.73e-10
HZF03_RS12440	2.6872	1.09e-09
HZF03_RS19780	2.95744	1.24e-09
HZF03_RS05960	2.68007	1.28e-09
HZF03_RS04365	2.76685	1.33e-09
HZF03_RS01910	2.66765	1.46e-09
HZF03_RS07455	2.68417	1.49e-09
HZF03_RS09895	2.81987	1.62e-09
HZF03_RS13085	3.04722	1.69e-09
HZF03_RS06290	2.71308	1.79e-09
HZF03_RS13395	2.69326	1.86e-09
Novel00148	2.73716	2.07e-09
HZF03_RS01250	2.77181	2.13e-09
HZF03_RS12905	3.23616	2.14e-09
HZF03_RS20705	2.81891	2.27e-09
HZF03_RS12470	2.67244	2.45e-09
HZF03_RS05940	2.68101	2.98e-09
HZF03_RS14230	2.61903	3.05e-09
HZF03_RS15970	2.62189	3.16e-09
HZF03_RS13895	2.62534	3.18e-09
HZF03_RS07330	2.59281	3.2e-09
Novel00319	3.0196	3.43e-09
HZF03_RS09365	2.82233	3.54e-09
HZF03_RS00845	2.57435	3.55e-09
HZF03_RS23460	2.58502	3.94e-09
HZF03_RS21340	2.76854	4.01e-09
HZF03_RS19215	2.62858	4.39e-09
Novel00159	2.74647	4.49e-09
HZF03_RS04195	2.63228	4.5e-09
HZF03_RS20080	2.59611	4.67e-09
HZF03_RS04255	2.60599	4.71e-09
HZF03_RS07125	2.59973	4.73e-09
HZF03_RS08940	2.56768	5.32e-09
HZF03_RS01535	2.61659	5.34e-09
HZF03_RS15985	2.69154	5.59e-09
HZF03_RS08195	2.57774	5.72e-09
HZF03_RS16730	2.82988	5.73e-09
HZF03_RS22605	2.85254	5.79e-09
HZF03_RS18940	2.56767	5.92e-09
HZF03_RS20600	2.54913	6.59e-09
HZF03_RS11790	2.53472	6.72e-09
HZF03_RS19605	2.59103	6.73e-09
HZF03_RS14450	2.90204	7.17e-09
HZF03_RS16285	2.64801	7.24e-09
HZF03_RS07785	2.65113	7.38e-09
HZF03_RS01720	3.01858	8.16e-09
HZF03_RS06305	3.51857	8.37e-09
HZF03_RS14835	3.06478	8.42e-09
HZF03_RS17270	2.63216	8.82e-09
HZF03_RS08125	2.57682	8.98e-09
HZF03_RS19340	2.58072	9.05e-09
HZF03_RS02580	2.52915	9.46e-09
HZF03_RS01155	2.53749	1.02e-08
HZF03_RS12010	2.62035	1.03e-08
HZF03_RS23335	2.52577	1.03e-08
HZF03_RS15250	2.49729	1.04e-08
HZF03_RS20300	2.6285	1.12e-08
HZF03_RS04165	2.49922	1.14e-08
HZF03_RS12000	2.50789	1.16e-08
HZF03_RS01735	2.48777	1.28e-08
HZF03_RS06285	2.48447	1.29e-08
HZF03_RS04285	2.51029	1.38e-08
HZF03_RS04555	2.70246	1.38e-08
HZF03_RS13540	2.51986	1.39e-08
HZF03_RS12910	2.79581	1.52e-08
HZF03_RS13260	2.50629	1.54e-08
Novel00234	2.66344	1.54e-08
HZF03_RS01255	2.54205	1.6e-08
HZF03_RS14250	2.4992	1.61e-08
HZF03_RS07050	2.55067	1.64e-08
HZF03_RS00085	2.58691	1.68e-08
Novel00358	2.49165	1.75e-08
HZF03_RS18295	2.59729	1.77e-08
HZF03_RS00970	2.526	1.83e-08
HZF03_RS20595	2.43865	1.86e-08
HZF03_RS00960	2.43766	2.23e-08
HZF03_RS02160	2.50181	2.24e-08
HZF03_RS08555	2.46406	2.25e-08
HZF03_RS10040	2.50393	2.37e-08
HZF03_RS19355	2.77316	2.41e-08
HZF03_RS19415	2.48081	2.45e-08
HZF03_RS04675	2.53776	2.52e-08
Novel00075	2.47549	2.87e-08
HZF03_RS07345	2.89952	2.87e-08
sRNA00097	4.52589	2.95e-08
HZF03_RS06390	2.45469	3.02e-08
HZF03_RS07985	2.63645	3.08e-08
HZF03_RS09565	2.39773	3.09e-08
HZF03_RS01700	2.42131	3.11e-08
HZF03_RS00480	2.46181	3.32e-08
HZF03_RS18225	2.50546	3.53e-08
HZF03_RS13580	2.41316	3.67e-08
HZF03_RS22615	2.77704	3.77e-08
HZF03_RS13495	2.47901	3.83e-08
HZF03_RS19470	2.38877	3.9e-08
HZF03_RS14130	2.47335	3.97e-08
HZF03_RS21735	3.05245	4.02e-08
HZF03_RS00580	2.41925	4.16e-08
HZF03_RS19765	2.68065	4.53e-08
HZF03_RS16240	2.46508	4.54e-08
HZF03_RS16850	2.64694	4.78e-08
HZF03_RS17595	2.39863	5.08e-08
HZF03_RS22010	2.37775	5.29e-08
HZF03_RS15045	2.70131	5.41e-08
HZF03_RS17690	3.61803	5.56e-08
HZF03_RS18835	2.37341	5.6e-08
HZF03_RS11745	2.41237	5.85e-08
HZF03_RS10790	2.41145	5.88e-08
HZF03_RS17065	2.36822	5.91e-08
HZF03_RS15865	2.37489	6.01e-08
HZF03_RS16690	2.65143	6.05e-08
HZF03_RS15640	2.44488	6.07e-08
HZF03_RS08025	2.46613	6.09e-08
HZF03_RS14485	2.41187	6.17e-08
HZF03_RS02330	2.40969	6.53e-08
HZF03_RS08015	2.5291	6.74e-08
HZF03_RS21730	2.62753	7.19e-08
HZF03_RS11720	2.37777	7.2e-08
HZF03_RS02135	2.45088	7.95e-08
HZF03_RS11220	2.58177	8.3e-08
HZF03_RS05475	2.50791	9.13e-08
HZF03_RS24375	2.96986	9.18e-08
HZF03_RS13640	3.15952	9.3e-08
HZF03_RS21160	2.36202	9.52e-08
HZF03_RS01405	2.73139	9.6e-08
HZF03_RS03945	2.38645	9.63e-08
HZF03_RS04275	2.48423	9.75e-08
HZF03_RS00975	2.36037	9.77e-08
HZF03_RS03450	2.32609	9.89e-08
HZF03_RS06130	2.34543	1.02e-07
HZF03_RS16580	2.33846	1.04e-07
HZF03_RS06460	2.33935	1.11e-07
HZF03_RS18890	2.36408	1.15e-07
HZF03_RS06365	2.31729	1.15e-07
Novel00133	3.1326	1.17e-07
HZF03_RS09570	2.33217	1.2e-07
HZF03_RS12725	2.42249	1.27e-07
HZF03_RS01205	2.37967	1.36e-07
HZF03_RS21030	2.36573	1.38e-07
HZF03_RS14895	2.39281	1.4e-07
HZF03_RS14460	2.34468	1.43e-07
HZF03_RS11880	2.30395	1.46e-07
HZF03_RS24040	2.29484	1.47e-07
HZF03_RS04770	2.32913	1.48e-07
HZF03_RS08925	2.29381	1.49e-07
HZF03_RS07570	2.36306	1.61e-07
HZF03_RS04615	2.28308	1.64e-07
HZF03_RS15545	2.27933	1.68e-07
HZF03_RS01540	2.27218	1.69e-07
HZF03_RS08225	2.32312	1.77e-07
HZF03_RS18190	2.46388	1.8e-07
HZF03_RS13810	2.4	1.84e-07
HZF03_RS22070	2.29128	1.86e-07
HZF03_RS00470	2.7279	1.9e-07
HZF03_RS12445	2.30025	1.9e-07
HZF03_RS14645	2.25693	2.19e-07
HZF03_RS07280	2.34017	2.28e-07
HZF03_RS20195	2.96236	2.32e-07
HZF03_RS16010	2.37364	2.33e-07
HZF03_RS19485	2.23327	2.34e-07
HZF03_RS03905	2.71033	2.37e-07
HZF03_RS16255	2.2968	2.44e-07
HZF03_RS12645	2.37872	2.47e-07
HZF03_RS02495	2.35302	2.52e-07
HZF03_RS08255	2.35038	2.61e-07
HZF03_RS23340	2.26744	2.64e-07
HZF03_RS05410	2.29782	2.7e-07
HZF03_RS14455	2.24887	2.95e-07
HZF03_RS10185	2.2214	2.96e-07
HZF03_RS21450	2.24335	3.05e-07
HZF03_RS00045	2.54589	3.19e-07
HZF03_RS18935	2.38542	3.39e-07
Novel00007	2.30219	3.56e-07
HZF03_RS05730	2.20471	3.75e-07
HZF03_RS02045	2.21633	3.85e-07
HZF03_RS13080	2.19973	3.91e-07
HZF03_RS11485	2.20205	3.96e-07
HZF03_RS05785	2.30366	4.28e-07
HZF03_RS21105	2.2173	4.34e-07
HZF03_RS19870	2.28883	4.36e-07
HZF03_RS07575	2.18925	4.46e-07
HZF03_RS11300	2.19589	4.85e-07
HZF03_RS00550	2.18987	4.86e-07
HZF03_RS23910	2.2411	4.96e-07
HZF03_RS17060	2.24784	5e-07
HZF03_RS12270	2.22474	5.08e-07
HZF03_RS20645	2.20572	5.22e-07
HZF03_RS03075	2.17379	5.45e-07
HZF03_RS07860	2.1676	5.76e-07
HZF03_RS17070	2.16314	5.8e-07
HZF03_RS01380	2.33538	6.2e-07
HZF03_RS05850	2.19465	6.2e-07
HZF03_RS06505	2.24376	6.38e-07
HZF03_RS21045	2.30192	6.46e-07
HZF03_RS10780	2.17291	6.47e-07
HZF03_RS19940	2.16869	6.61e-07
HZF03_RS12175	2.44778	6.74e-07
HZF03_RS09130	2.18117	6.83e-07
HZF03_RS01850	2.23016	6.91e-07
HZF03_RS21810	2.18873	6.94e-07
HZF03_RS04755	2.84884	7.14e-07
HZF03_RS16695	2.24926	7.15e-07
HZF03_RS01970	2.15703	7.28e-07
HZF03_RS20225	2.38492	7.87e-07
HZF03_RS04970	2.16558	7.93e-07
HZF03_RS11775	2.16025	8.02e-07
HZF03_RS12195	2.13885	8.09e-07
HZF03_RS09825	2.15212	8.35e-07
HZF03_RS05520	-2.20515	8.46e-07
HZF03_RS18545	2.2161	8.77e-07
Novel00285	2.16387	8.96e-07
HZF03_RS14200	2.35974	9.06e-07
HZF03_RS02470	2.09525	9.39e-07
HZF03_RS04680	2.20414	9.55e-07
HZF03_RS05275	2.1254	9.64e-07
HZF03_RS14725	2.22145	9.75e-07
HZF03_RS08615	2.16923	9.89e-07
HZF03_RS06720	2.14451	1.03e-06
HZF03_RS19065	2.0752	1.19e-06
HZF03_RS05535	2.14541	1.19e-06
HZF03_RS07340	2.20951	1.2e-06
HZF03_RS07855	2.1413	1.2e-06
HZF03_RS04220	2.32228	1.23e-06
HZF03_RS07465	2.13945	1.26e-06
HZF03_RS04270	2.26928	1.29e-06
HZF03_RS07735	2.15315	1.35e-06
HZF03_RS07730	2.08392	1.37e-06
HZF03_RS03120	2.47882	1.4e-06
HZF03_RS19710	2.15016	1.4e-06
HZF03_RS21015	2.16556	1.48e-06
HZF03_RS06060	2.07298	1.49e-06
HZF03_RS16450	2.12359	1.51e-06
HZF03_RS04135	2.08399	1.55e-06
HZF03_RS02810	2.23799	1.57e-06
HZF03_RS22485	2.36129	1.61e-06
HZF03_RS15175	4.3094	1.61e-06
HZF03_RS16270	2.11303	1.65e-06
Novel00318	2.07004	1.67e-06
HZF03_RS15065	2.19276	1.67e-06
HZF03_RS17645	2.09258	1.76e-06
HZF03_RS23125	2.38484	1.77e-06
HZF03_RS13280	2.06699	1.77e-06
HZF03_RS15840	2.23954	1.78e-06
HZF03_RS15835	2.08234	1.81e-06
HZF03_RS05925	2.11608	1.83e-06
HZF03_RS14025	2.3346	1.85e-06
HZF03_RS20765	2.30226	1.89e-06
HZF03_RS20965	2.27661	2.04e-06
HZF03_RS17520	2.1819	2.06e-06
HZF03_RS07610	2.06078	2.1e-06
HZF03_RS10760	2.05638	2.14e-06
HZF03_RS03025	2.27405	2.2e-06
HZF03_RS14790	2.14047	2.21e-06
HZF03_RS24285	2.11551	2.22e-06
HZF03_RS15815	2.08379	2.28e-06
HZF03_RS07710	2.13903	2.3e-06
HZF03_RS21805	2.06432	2.33e-06
HZF03_RS04395	2.10261	2.38e-06
HZF03_RS13270	2.24224	2.53e-06
HZF03_RS00060	2.21561	2.58e-06
HZF03_RS14840	2.21416	2.75e-06
HZF03_RS19250	2.12001	2.77e-06
HZF03_RS07315	2.07473	2.8e-06
HZF03_RS08180	2.09086	2.82e-06
HZF03_RS08200	2.08978	3.03e-06
HZF03_RS19465	2	3.06e-06
HZF03_RS18955	2.09024	3.1e-06
HZF03_RS14735	2.04482	3.18e-06
HZF03_RS01015	2.02223	3.18e-06
HZF03_RS05120	2.05849	3.26e-06
HZF03_RS22290	2.15666	3.39e-06
HZF03_RS10160	2.04357	3.43e-06
HZF03_RS01485	2.02319	3.45e-06
HZF03_RS00475	2.11015	3.56e-06
HZF03_RS14190	2.00264	3.89e-06
HZF03_RS20885	2.08322	3.95e-06
HZF03_RS08405	2.0045	3.98e-06
Novel00181	3.07586	4.11e-06
HZF03_RS14120	2.00162	4.19e-06
HZF03_RS13370	2.39875	4.21e-06
HZF03_RS09955	2.01544	4.28e-06
HZF03_RS22400	2.06739	4.29e-06
HZF03_RS23310	2.02132	4.29e-06
HZF03_RS01795	2.04577	4.35e-06
HZF03_RS19550	2.00635	4.37e-06
HZF03_RS09045	2.27974	4.56e-06
HZF03_RS18005	1.99235	4.6e-06
HZF03_RS16645	2.36069	4.67e-06
HZF03_RS22205	2.04585	4.69e-06
HZF03_RS22425	1.97134	4.8e-06
HZF03_RS21655	1.95061	4.89e-06
HZF03_RS13890	2.16741	4.99e-06
HZF03_RS22060	1.9767	5.04e-06
HZF03_RS17130	1.97498	5.14e-06
HZF03_RS10260	2.07304	5.34e-06
HZF03_RS20950	2.00667	5.42e-06
HZF03_RS22380	2.12249	5.43e-06
HZF03_RS16260	2.02049	5.72e-06
HZF03_RS18230	1.97444	5.73e-06
HZF03_RS17055	1.98118	5.91e-06
HZF03_RS17640	1.94846	6e-06
HZF03_RS06915	-2.54125	6.03e-06
HZF03_RS17420	1.94712	6.38e-06
HZF03_RS01490	1.96137	6.52e-06
HZF03_RS16165	2.61887	6.52e-06
HZF03_RS04580	1.99057	6.52e-06
HZF03_RS02720	2.01719	6.54e-06
HZF03_RS07810	1.94592	6.54e-06
HZF03_RS12860	2.07533	6.63e-06
HZF03_RS23490	2.03084	6.64e-06
HZF03_RS16095	1.9494	6.7e-06
HZF03_RS15285	1.95191	6.79e-06
HZF03_RS13120	2.20491	6.83e-06
HZF03_RS02745	1.91549	7.03e-06
HZF03_RS22495	2.01889	7.35e-06
HZF03_RS12015	2.15206	7.47e-06
HZF03_RS02215	1.91347	7.56e-06
HZF03_RS04290	2.06964	7.64e-06
HZF03_RS00890	2.00063	7.66e-06
HZF03_RS02225	1.9354	7.7e-06
Novel00032	1.97518	8.04e-06
HZF03_RS19975	2.09742	8.52e-06
HZF03_RS19985	1.88766	8.92e-06
HZF03_RS02070	1.92486	9.24e-06
HZF03_RS18435	2.39382	9.35e-06
HZF03_RS07770	1.93509	9.46e-06
HZF03_RS03255	-2.42581	9.6e-06
HZF03_RS13090	1.98763	1e-05
HZF03_RS17275	1.92982	1.01e-05
Novel00004	1.89788	1.02e-05
HZF03_RS19885	1.99158	1.03e-05
HZF03_RS12655	1.95135	1.05e-05
HZF03_RS09160	1.90035	1.07e-05
HZF03_RS24145	1.96422	1.08e-05
HZF03_RS10280	1.9048	1.08e-05
HZF03_RS20880	1.89309	1.1e-05
HZF03_RS21570	2.42519	1.14e-05
HZF03_RS15405	1.89716	1.14e-05
HZF03_RS07875	1.90548	1.16e-05
HZF03_RS07370	1.89601	1.17e-05
HZF03_RS18830	1.88901	1.23e-05
HZF03_RS05660	1.93321	1.23e-05
HZF03_RS04415	1.91149	1.23e-05
HZF03_RS13175	2.06768	1.3e-05
HZF03_RS18240	1.86026	1.3e-05
HZF03_RS20760	1.8916	1.3e-05
HZF03_RS16755	2.40213	1.32e-05
HZF03_RS16175	1.94475	1.34e-05
HZF03_RS13150	1.92767	1.35e-05
HZF03_RS15355	2.21879	1.37e-05
HZF03_RS01055	1.91169	1.4e-05
HZF03_RS17710	2.30916	1.48e-05
HZF03_RS06295	2.03614	1.49e-05
HZF03_RS23130	1.92291	1.51e-05
HZF03_RS09650	2.12405	1.53e-05
HZF03_RS18705	1.87791	1.56e-05
HZF03_RS11515	1.87753	1.59e-05
HZF03_RS08260	2.04	1.6e-05
HZF03_RS21220	1.8666	1.6e-05
HZF03_RS22300	1.91265	1.64e-05
HZF03_RS05415	1.9921	1.64e-05
HZF03_RS14880	1.92662	1.66e-05
HZF03_RS05655	2.04381	1.66e-05
HZF03_RS09305	2.37494	1.67e-05
HZF03_RS12970	2.24345	1.68e-05
HZF03_RS12530	1.89901	1.72e-05
HZF03_RS21790	2.21289	1.74e-05
HZF03_RS01565	1.86428	1.76e-05
HZF03_RS09815	2.70531	1.78e-05
HZF03_RS00990	1.87257	1.87e-05
HZF03_RS23710	1.83999	2.01e-05
HZF03_RS21590	1.96469	2.02e-05
HZF03_RS15430	1.83287	2.03e-05
HZF03_RS15050	2.5716	2.11e-05
HZF03_RS16365	2.5716	2.11e-05
HZF03_RS15595	1.89353	2.14e-05
HZF03_RS22005	1.82732	2.22e-05
HZF03_RS12400	2.00674	2.37e-05
HZF03_RS10510	1.90448	2.39e-05
HZF03_RS08075	1.8176	2.41e-05
HZF03_RS08230	1.80149	2.51e-05
HZF03_RS05825	1.81003	2.71e-05
HZF03_RS10785	1.87845	2.72e-05
HZF03_RS15410	1.89486	2.75e-05
HZF03_RS18780	1.86124	2.81e-05
HZF03_RS19785	2.11233	2.97e-05
HZF03_RS14705	1.80056	3.02e-05
HZF03_RS24000	1.85089	3.04e-05
HZF03_RS00900	1.83225	3.1e-05
HZF03_RS14010	2.15194	3.17e-05
HZF03_RS04810	1.77951	3.21e-05
HZF03_RS10800	1.84668	3.27e-05
HZF03_RS05090	1.85721	3.34e-05
HZF03_RS01625	1.84332	3.36e-05
HZF03_RS16735	1.77159	3.37e-05
HZF03_RS14175	1.77421	3.43e-05
HZF03_RS19330	1.87874	3.46e-05
Novel00249	1.87971	3.5e-05
HZF03_RS16955	1.8907	3.67e-05
HZF03_RS04775	1.75765	3.72e-05
HZF03_RS17100	1.85887	3.74e-05
HZF03_RS15695	-2.00993	3.83e-05
HZF03_RS07550	1.874	3.87e-05
HZF03_RS19295	1.79563	3.95e-05
HZF03_RS17660	1.8926	3.96e-05
HZF03_RS18900	-1.94005	3.97e-05
HZF03_RS23740	1.81054	4e-05
HZF03_RS12685	1.8305	4.12e-05
HZF03_RS23355	1.75762	4.12e-05
HZF03_RS01515	1.98808	4.15e-05
HZF03_RS04570	1.79554	4.17e-05
HZF03_RS22970	1.81892	4.25e-05
HZF03_RS12915	3.01681	4.27e-05
HZF03_RS20360	-2.0449	4.27e-05
HZF03_RS11430	1.86521	4.31e-05
HZF03_RS05995	1.77672	4.31e-05
HZF03_RS04515	2.28099	4.35e-05
HZF03_RS16885	2.39294	4.4e-05
HZF03_RS01110	1.8508	4.4e-05
HZF03_RS08540	2.3226	4.44e-05
HZF03_RS19235	1.79782	4.49e-05
HZF03_RS05775	1.78236	4.51e-05
HZF03_RS20520	1.77784	4.58e-05
HZF03_RS23900	1.78253	4.6e-05
HZF03_RS21000	1.81951	4.68e-05
HZF03_RS19275	1.78459	4.73e-05
HZF03_RS15610	1.76309	4.75e-05
HZF03_RS09550	1.79019	4.82e-05
HZF03_RS12695	1.78261	4.82e-05
HZF03_RS15480	1.98532	4.9e-05
HZF03_RS23080	1.79113	4.91e-05
HZF03_RS09235	-2.20108	4.91e-05
HZF03_RS07080	-2.01473	4.92e-05
Novel00014	1.79805	4.93e-05
HZF03_RS23345	1.72128	5.21e-05
HZF03_RS10310	2.03306	5.25e-05
HZF03_RS04370	1.80383	5.29e-05
HZF03_RS16275	1.80855	5.37e-05
HZF03_RS17985	1.87048	5.42e-05
HZF03_RS07510	1.72483	5.54e-05
HZF03_RS22265	1.73973	5.58e-05
HZF03_RS02910	1.77785	5.65e-05
HZF03_RS22980	1.74004	5.71e-05
HZF03_RS11035	3.43731	5.75e-05
HZF03_RS09950	1.72167	5.78e-05
HZF03_RS01900	1.95548	5.92e-05
HZF03_RS14690	2.05749	5.92e-05
HZF03_RS12375	1.75879	6e-05
HZF03_RS01210	1.77971	6.01e-05
HZF03_RS22750	1.93422	6.05e-05
Novel00257	1.88116	6.08e-05
HZF03_RS14850	1.81371	6.11e-05
HZF03_RS18720	2.01511	6.22e-05
HZF03_RS02085	1.87392	6.26e-05
HZF03_RS22450	1.71318	6.3e-05
HZF03_RS19240	1.785	6.47e-05
HZF03_RS16870	1.76299	6.57e-05
HZF03_RS24035	1.72636	6.63e-05
HZF03_RS06470	1.80686	6.72e-05
HZF03_RS19350	1.97316	7.22e-05
HZF03_RS03575	1.75576	7.23e-05
HZF03_RS04345	1.75224	7.27e-05
HZF03_RS11625	-2.14742	7.87e-05
HZF03_RS17705	1.72841	7.93e-05
Novel00333	1.78055	8.18e-05
HZF03_RS15490	1.72972	8.19e-05
HZF03_RS17700	1.73296	8.31e-05
HZF03_RS12630	2.14518	8.41e-05
HZF03_RS09640	1.69637	8.61e-05
HZF03_RS16085	1.66825	8.65e-05
HZF03_RS11140	1.70425	8.67e-05
HZF03_RS10125	-1.78122	8.86e-05
Novel00218	1.73969	8.94e-05
HZF03_RS06420	2.17925	9.01e-05
HZF03_RS11615	-1.97788	9.12e-05
HZF03_RS11040	2.30097	9.18e-05
HZF03_RS04820	1.68949	9.2e-05
HZF03_RS14890	1.74361	9.22e-05
HZF03_RS10215	-1.9814	9.36e-05
HZF03_RS24385	-2.04159	9.52e-05
HZF03_RS15370	1.79614	9.57e-05
HZF03_RS21055	1.72257	9.73e-05
HZF03_RS04640	1.81687	9.87e-05
HZF03_RS04750	1.67427	0.000105687
HZF03_RS14435	1.79399	0.000108249
HZF03_RS23275	-7.46754	0.000109596
HZF03_RS04635	1.6643	0.000109783
HZF03_RS14355	1.68954	0.000110087
HZF03_RS21725	1.63567	0.000114144
HZF03_RS02860	1.64962	0.000114399
HZF03_RS10565	-2.19503	0.000114657
Novel00280	1.78634	0.000121413
HZF03_RS18325	1.88499	0.000122852
HZF03_RS13195	1.65378	0.000124074
HZF03_RS08150	1.9258	0.000125811
HZF03_RS00440	1.70967	0.000126409
HZF03_RS03810	1.65884	0.000126532
HZF03_RS14535	2.14873	0.00012861
HZF03_RS07940	1.82544	0.00013046
HZF03_RS15775	1.69172	0.000137802
HZF03_RS12265	1.67247	0.000140908
HZF03_RS03250	-1.99189	0.000142352
Novel00027	2.12256	0.000142756
HZF03_RS17095	1.65972	0.000144534
Novel00295	1.77789	0.000146604
HZF03_RS20530	1.91259	0.000153251
HZF03_RS12135	1.61676	0.000160048
HZF03_RS04200	1.64998	0.000162404
HZF03_RS13145	1.82433	0.000163203
HZF03_RS07630	-2.04609	0.000171447
HZF03_RS07895	1.64004	0.000173415
HZF03_RS22755	1.84382	0.000176833
HZF03_RS16840	-1.92544	0.000177305
HZF03_RS22160	1.63886	0.000184284
HZF03_RS19715	1.66199	0.000185027
HZF03_RS06345	-2.58484	0.000187233
HZF03_RS24300	1.58066	0.000187349
HZF03_RS17450	-1.70352	0.000194944
HZF03_RS11675	-2.41221	0.000201115
HZF03_RS01940	1.58489	0.000205347
HZF03_RS00870	1.62596	0.000207732
HZF03_RS17745	1.65617	0.000209277
HZF03_RS18870	1.99409	0.000211708
HZF03_RS18275	1.74958	0.000219586
HZF03_RS10210	-1.66586	0.000220849
HZF03_RS22415	1.60227	0.000222837
HZF03_RS04720	1.6077	0.000224005
HZF03_RS18280	1.60067	0.00022489
HZF03_RS00025	1.56356	0.000231005
HZF03_RS13685	-3.03697	0.000231229
HZF03_RS10545	-1.88923	0.000231315
HZF03_RS13870	1.58528	0.000232719
HZF03_RS23145	-1.78545	0.000233397
HZF03_RS20675	1.5489	0.000238187
HZF03_RS08085	1.7085	0.000239092
HZF03_RS15310	1.56167	0.000240221
HZF03_RS06455	1.68314	0.000242141
HZF03_RS24360	1.58186	0.000249301
HZF03_RS11730	1.5694	0.000250971
HZF03_RS11890	1.59731	0.000254402
HZF03_RS17225	2.27851	0.000258125
HZF03_RS12900	1.82129	0.000260932
HZF03_RS21665	1.67827	0.000261774
HZF03_RS08730	1.56395	0.000263893
HZF03_RS19770	1.64822	0.000266216
HZF03_RS04120	1.739	0.000272643
HZF03_RS09360	1.78401	0.000272794
HZF03_RS10090	1.59968	0.000274903
HZF03_RS10795	1.57371	0.000275056
HZF03_RS14295	-1.81377	0.000276516
HZF03_RS14505	-2.02924	0.000277939
HZF03_RS14420	-2.0409	0.000277939
HZF03_RS07020	-2.02924	0.000277939
Novel00040	1.58227	0.000279877
HZF03_RS20280	1.7054	0.00027996
HZF03_RS11610	-2.08935	0.000282204
HZF03_RS00630	-1.82733	0.000282817
HZF03_RS10515	-1.87997	0.000283699
HZF03_RS21895	1.55037	0.000284913
HZF03_RS22480	1.58615	0.000288313
HZF03_RS15055	1.74091	0.000289783
HZF03_RS00955	1.55514	0.000293297
HZF03_RS00270	1.5427	0.000294043
HZF03_RS14440	1.57352	0.000294914
HZF03_RS13675	1.68291	0.000301209
HZF03_RS10080	1.55391	0.000304472
HZF03_RS15270	1.6218	0.000311356
HZF03_RS01905	1.54157	0.000313929
HZF03_RS19515	1.71414	0.000314447
HZF03_RS21335	1.55377	0.000317321
HZF03_RS05150	1.68845	0.000321737
HZF03_RS19310	1.6273	0.000325303
HZF03_RS23485	-1.6556	0.000328673
HZF03_RS13900	1.60923	0.000331716
HZF03_RS22745	1.56104	0.000339983
HZF03_RS00525	-1.6246	0.000341293
HZF03_RS03290	-1.77423	0.000341333
HZF03_RS09540	-1.8218	0.000341483
HZF03_RS24265	1.54622	0.000341582
HZF03_RS13300	-3.24215	0.000342416
HZF03_RS16875	1.62395	0.000352849
HZF03_RS05650	1.56362	0.000353755
HZF03_RS02475	1.56845	0.000355157
HZF03_RS14365	1.53054	0.000356466
HZF03_RS01085	1.50805	0.000359261
HZF03_RS24510	1.68248	0.000362841
HZF03_RS21510	-1.83541	0.000363395
HZF03_RS02060	-1.60617	0.000363628
HZF03_RS11920	1.50344	0.000367289
HZF03_RS14035	-1.65653	0.00036873
HZF03_RS22285	1.53673	0.000370366
HZF03_RS02865	1.60749	0.000374709
HZF03_RS02080	1.57286	0.000378096
HZF03_RS24485	-2.19873	0.00038765
HZF03_RS14445	1.52044	0.000388434
HZF03_RS11375	-1.71588	0.000390076
HZF03_RS24255	1.55062	0.000392723
HZF03_RS00635	-1.75571	0.000394906
HZF03_RS03265	-2.3151	0.000403008
HZF03_RS19095	1.53614	0.000404147
HZF03_RS23255	-2.68359	0.000404469
HZF03_RS11935	1.58696	0.000406214
HZF03_RS02205	1.50613	0.000407175
HZF03_RS08090	1.703	0.000411486
HZF03_RS22055	-1.58917	0.000412836
HZF03_RS20240	2.18014	0.000415
Novel00400	1.56184	0.000426517
HZF03_RS21085	1.50267	0.00042822
Novel00163	1.50666	0.000430526
HZF03_RS24070	1.54926	0.000434652
HZF03_RS12935	-1.68543	0.000435165
HZF03_RS11640	-1.57367	0.000436164
Novel00363	1.61819	0.000437617
HZF03_RS00910	1.56533	0.000442458
HZF03_RS20335	-1.67673	0.000444639
HZF03_RS13365	1.5702	0.000446081
HZF03_RS15205	1.58548	0.000446468
HZF03_RS21245	1.52308	0.000450172
HZF03_RS08840	-1.6045	0.000450343
HZF03_RS02655	1.68222	0.000451538
Novel00346	1.675	0.00045902
HZF03_RS11770	1.49798	0.000461085
HZF03_RS17775	1.56312	0.000461499
HZF03_RS15630	1.63935	0.000468731
HZF03_RS01510	1.76939	0.000477635
HZF03_RS11525	1.50886	0.00048008
HZF03_RS02905	-2.29826	0.000480429
HZF03_RS04130	1.48947	0.000493937
HZF03_RS06575	1.5716	0.000496997
HZF03_RS04335	-1.68487	0.000498187
HZF03_RS13115	2.08988	0.000498242
HZF03_RS22500	1.48764	0.000502195
HZF03_RS09040	2.26657	0.000511792
HZF03_RS16680	1.57421	0.000519834
HZF03_RS12475	1.49555	0.000528522
HZF03_RS21460	1.56277	0.00053037
HZF03_RS19890	-1.55079	0.000532968
HZF03_RS18660	1.47995	0.000547861
Novel00355	1.48527	0.000553358
HZF03_RS05505	1.55601	0.000567092
HZF03_RS20350	1.51228	0.000568838
HZF03_RS11575	1.98953	0.000573157
HZF03_RS15245	1.69875	0.000573713
HZF03_RS10230	-1.58205	0.000575306
HZF03_RS04965	1.46846	0.000577498
HZF03_RS22635	1.4718	0.000578891
HZF03_RS01225	1.50275	0.000583044
HZF03_RS21110	-1.64932	0.000588943
HZF03_RS01580	1.55229	0.000596308
HZF03_RS02410	1.4898	0.000600954
HZF03_RS18390	-1.52292	0.000608403
HZF03_RS13965	1.5217	0.000611462
HZF03_RS04360	1.48403	0.000612219
HZF03_RS01100	1.45627	0.000615306
HZF03_RS01220	1.45545	0.000620228
HZF03_RS18090	1.48681	0.000625278
HZF03_RS18215	1.46693	0.000629814
HZF03_RS14785	1.50164	0.000633017
HZF03_RS10360	-2.34441	0.000634842
HZF03_RS16495	-1.64051	0.000641572
HZF03_RS19385	1.46415	0.000652397
HZF03_RS10695	1.4424	0.000657325
HZF03_RS24405	1.79247	0.000657824
HZF03_RS14410	-2.14675	0.000661742
HZF03_RS01105	1.60124	0.000665622
HZF03_RS06665	-2.57701	0.000668181
HZF03_RS13920	1.70107	0.000669709
HZF03_RS04510	1.72572	0.000675908
HZF03_RS20120	1.5523	0.000681067
HZF03_RS13055	1.49037	0.000687484
HZF03_RS15940	-1.75487	0.000689599
HZF03_RS18750	-1.8279	0.00068974
HZF03_RS15530	-1.8279	0.00068974
HZF03_RS04630	1.6236	0.000695094
HZF03_RS05470	1.44296	0.000695445
HZF03_RS05260	1.44449	0.000695677
HZF03_RS01060	-1.79867	0.000700431
HZF03_RS16210	1.44836	0.00070067
HZF03_RS10430	-1.49806	0.000727744
HZF03_RS01680	1.44481	0.000736245
HZF03_RS12660	1.54304	0.000738412
HZF03_RS13160	-1.56707	0.000750293
HZF03_RS10495	-1.66223	0.000766433
HZF03_RS14135	-1.62623	0.000766858
HZF03_RS12810	1.52144	0.000771602
HZF03_RS10520	-1.46674	0.000789519
HZF03_RS16855	2.08727	0.000812684
HZF03_RS23280	-1.55759	0.0008146
HZF03_RS11620	-1.64105	0.000820377
HZF03_RS18095	2.65066	0.000829981
HZF03_RS11590	-1.57063	0.000831913
HZF03_RS14870	1.46807	0.000836504
HZF03_RS09960	1.43578	0.000845653
HZF03_RS18685	-1.50317	0.000851808
HZF03_RS14095	1.45694	0.000866413
HZF03_RS22590	-1.65089	0.000869253
HZF03_RS13585	1.58043	0.000882878
HZF03_RS22890	-1.57766	0.000885367
Novel00354	1.43248	0.000886164
HZF03_RS03220	-2.24993	0.000890608
HZF03_RS13575	1.58284	0.000893633
HZF03_RS22550	1.46571	0.000904298
HZF03_RS09350	1.63303	0.000904662
HZF03_RS03675	-1.7542	0.000919075
HZF03_RS12745	1.6913	0.000919075
HZF03_RS11965	-1.51316	0.000920588
HZF03_RS10195	1.69191	0.000921866
HZF03_RS09750	1.43609	0.000921979
HZF03_RS24310	-1.56805	0.000935085
HZF03_RS16685	1.40339	0.00094258
HZF03_RS16485	-1.64601	0.000956767
HZF03_RS17540	-1.92125	0.000960291
HZF03_RS05385	-1.64897	0.000966373
HZF03_RS16395	1.48914	0.000967499
HZF03_RS21080	1.39515	0.000970038
HZF03_RS18430	1.58576	0.000984438
HZF03_RS23890	-1.53772	0.000990668
HZF03_RS23525	1.44341	0.00102
HZF03_RS05280	1.40716	0.00102
HZF03_RS01020	1.42214	0.00103
HZF03_RS10265	1.42628	0.00103
Novel00359	1.49025	0.00103
HZF03_RS15425	1.446	0.00104
HZF03_RS21215	1.38905	0.00107
HZF03_RS23905	1.4044	0.00107
HZF03_RS21890	1.39899	0.00107
HZF03_RS03850	-1.53923	0.00107
HZF03_RS24205	-1.46262	0.00107
HZF03_RS22255	1.39062	0.00109
HZF03_RS10825	1.59559	0.0011
HZF03_RS14280	1.43577	0.00111
Novel00111	1.37483	0.00112
HZF03_RS20110	-1.49578	0.00113
HZF03_RS24150	1.39963	0.00113
HZF03_RS01075	1.38874	0.00114
HZF03_RS06715	-1.51467	0.00115
HZF03_RS15215	1.41387	0.00115
HZF03_RS19525	1.46712	0.00115
HZF03_RS17515	1.40268	0.00115
HZF03_RS12940	-1.53882	0.00116
HZF03_RS16030	2.56857	0.00117
HZF03_RS00150	1.39789	0.00118
Novel00253	1.54764	0.00118
HZF03_RS07005	-1.54627	0.00118
HZF03_RS02620	1.3821	0.00121
HZF03_RS18010	1.37665	0.00124
HZF03_RS05355	-1.517	0.00124
Novel00200	1.56673	0.00125
HZF03_RS02305	-1.53601	0.00125
HZF03_RS22895	-1.4841	0.00126
HZF03_RS08995	-1.56511	0.00126
HZF03_RS20875	1.41655	0.00126
HZF03_RS02900	-1.50593	0.00126
HZF03_RS24465	-2.39275	0.00128
HZF03_RS14300	-1.43087	0.0013
HZF03_RS19930	1.37783	0.00132
HZF03_RS07150	1.36293	0.00133
HZF03_RS08820	1.37456	0.00134
HZF03_RS15705	1.35684	0.00134
HZF03_RS23495	1.3622	0.00134
HZF03_RS09260	-1.53294	0.00136
HZF03_RS19760	1.36932	0.00136
HZF03_RS22620	1.81881	0.00137
HZF03_RS03535	-1.49809	0.00138
HZF03_RS13285	1.37939	0.00139
HZF03_RS14290	1.36739	0.0014
HZF03_RS14830	1.38324	0.0014
HZF03_RS14560	1.37596	0.00141
HZF03_RS01975	-1.38293	0.00143
HZF03_RS13325	-1.5678	0.00145
HZF03_RS06745	-1.46844	0.00148
HZF03_RS24460	1.93869	0.0015
HZF03_RS18865	1.40674	0.0015
HZF03_RS07310	1.35293	0.0015
HZF03_RS08320	1.3955	0.0015
HZF03_RS13615	1.34757	0.00151
HZF03_RS14240	1.42457	0.00151
HZF03_RS07405	1.38858	0.00153
HZF03_RS09940	1.34249	0.00154
HZF03_RS00325	1.39992	0.00155
HZF03_RS07235	-1.56092	0.00156
HZF03_RS12750	-1.43161	0.00158
HZF03_RS18970	1.45652	0.00158
HZF03_RS03680	-1.47893	0.00162
Novel00250	1.39124	0.00163
HZF03_RS10345	1.40052	0.00163
HZF03_RS10055	-1.41442	0.00165
HZF03_RS13415	1.49817	0.00168
HZF03_RS24220	-1.38509	0.00168
HZF03_RS11020	1.65309	0.0017
HZF03_RS17075	1.33386	0.00171
Novel00301	1.61746	0.00172
HZF03_RS23225	-1.73881	0.00173
Novel00328	2.08536	0.00173
HZF03_RS18360	1.32199	0.00173
HZF03_RS13100	1.61384	0.00174
HZF03_RS01190	1.39266	0.00174
HZF03_RS21620	-1.58548	0.00175
HZF03_RS03855	-1.43519	0.00175
HZF03_RS13490	1.35253	0.00176
HZF03_RS00850	1.37868	0.00178
HZF03_RS24250	1.46236	0.00179
HZF03_RS18630	-1.41574	0.00181
HZF03_RS18160	1.34522	0.00182
HZF03_RS06320	-1.35677	0.00183
HZF03_RS11360	-1.43136	0.00183
HZF03_RS19090	1.32747	0.00183
HZF03_RS12520	-1.41093	0.00183
Novel00115	-1.69255	0.00184
HZF03_RS09590	-1.69255	0.00184
HZF03_RS19080	1.45515	0.00184
HZF03_RS22580	1.42774	0.00188
HZF03_RS19455	-1.37942	0.00189
HZF03_RS14900	1.78493	0.0019
HZF03_RS12715	1.3482	0.0019
HZF03_RS00170	1.36529	0.00191
Novel00215	1.72771	0.00192
HZF03_RS23260	-1.43273	0.00192
HZF03_RS17525	1.32532	0.00192
HZF03_RS02640	-1.4835	0.00194
HZF03_RS13010	1.55849	0.00194
HZF03_RS20890	1.42795	0.00194
HZF03_RS06625	-1.37112	0.00194
HZF03_RS04830	1.3563	0.00195
HZF03_RS01395	1.44245	0.00197
HZF03_RS08810	-1.36021	0.00198
HZF03_RS03760	-1.57528	0.00201
HZF03_RS16460	1.4791	0.00201
HZF03_RS01605	-1.44634	0.00204
HZF03_RS04010	1.35346	0.00205
HZF03_RS01915	1.32172	0.00213
Novel00197	1.30778	0.00213
HZF03_RS07980	2.90488	0.00213
HZF03_RS09050	1.30092	0.00214
HZF03_RS21095	2.23041	0.00214
HZF03_RS04865	-1.43683	0.00214
HZF03_RS20980	1.47426	0.00214
HZF03_RS18885	1.32663	0.00214
HZF03_RS15990	-1.37705	0.00219
HZF03_RS12360	1.59617	0.00219
HZF03_RS12250	1.37142	0.00219
HZF03_RS02625	-1.35253	0.0022
HZF03_RS18055	1.53171	0.00222
HZF03_RS00795	1.32799	0.00225
HZF03_RS20815	-1.45264	0.00226
HZF03_RS07025	-1.59318	0.00229
Novel00082	1.94639	0.00232
HZF03_RS14000	1.94639	0.00232
HZF03_RS17385	1.58109	0.00234
HZF03_RS15200	1.29895	0.00237
HZF03_RS08240	-1.34635	0.00238
HZF03_RS00565	-1.33156	0.00239
HZF03_RS18030	-1.85955	0.00241
HZF03_RS03965	1.28602	0.00241
HZF03_RS12275	1.73443	0.00242
HZF03_RS11600	-1.39352	0.00244
HZF03_RS23185	-1.42753	0.00244
HZF03_RS12545	1.32755	0.00246
HZF03_RS05130	1.29014	0.00246
HZF03_RS19595	1.35531	0.00248
Novel00345	1.32148	0.00255
HZF03_RS11725	1.29721	0.00257
HZF03_RS22860	1.31983	0.00258
HZF03_RS03390	-1.39703	0.0026
HZF03_RS16250	1.28367	0.00262
HZF03_RS18070	1.27818	0.00262
HZF03_RS20285	1.82694	0.00262
HZF03_RS00620	-1.38226	0.00265
Novel00256	-1.71597	0.00268
HZF03_RS21575	-1.71597	0.00268
HZF03_RS12515	-1.71597	0.00268
HZF03_RS20255	-1.31407	0.00269
HZF03_RS11270	-1.42362	0.00269
HZF03_RS13785	1.29529	0.0027
HZF03_RS02570	1.26715	0.00273
Novel00266	1.42737	0.00274
HZF03_RS05315	1.25715	0.00274
HZF03_RS06800	-1.35871	0.00276
HZF03_RS11025	1.29904	0.00277
HZF03_RS05485	-1.67852	0.00278
HZF03_RS23170	-1.34172	0.00279
HZF03_RS07250	1.358	0.00279
HZF03_RS04030	1.33913	0.0028
HZF03_RS18525	-1.46976	0.00281
HZF03_RS17490	1.28651	0.00283
HZF03_RS09820	1.28226	0.00283
HZF03_RS23120	1.27471	0.00283
HZF03_RS23640	1.49812	0.00286
HZF03_RS22315	-1.4113	0.00286
sRNA00081	1.34983	0.00287
HZF03_RS24170	1.32489	0.00287
HZF03_RS13915	1.56916	0.00289
Novel00055	1.43475	0.0029
HZF03_RS02415	1.3405	0.00292
HZF03_RS15260	1.3013	0.00295
HZF03_RS14405	-1.41023	0.00298
HZF03_RS12465	-1.76798	0.00302
HZF03_RS06495	-1.40127	0.00304
HZF03_RS05515	1.27098	0.00309
HZF03_RS00940	1.26824	0.0031
HZF03_RS16725	1.3772	0.0031
HZF03_RS21005	-1.3093	0.00314
HZF03_RS16490	-1.31029	0.00315
HZF03_RS08725	-1.30418	0.00316
HZF03_RS20355	-1.40303	0.00316
HZF03_RS13830	1.26283	0.00317
HZF03_RS20640	1.29254	0.00321
HZF03_RS06480	1.39855	0.00322
HZF03_RS02790	-1.35464	0.00326
HZF03_RS08795	-1.31014	0.00329
HZF03_RS06330	-1.80843	0.0033
HZF03_RS20735	1.32393	0.00331
HZF03_RS12115	1.26719	0.00333
HZF03_RS02400	-1.55632	0.00336
HZF03_RS19305	1.5287	0.00337
HZF03_RS03590	-1.74821	0.00341
HZF03_RS03235	-1.27946	0.00345
HZF03_RS07065	-1.35615	0.00346
HZF03_RS10030	1.42893	0.0035
HZF03_RS08850	-1.2932	0.00351
HZF03_RS13130	1.37806	0.00353
HZF03_RS00595	-1.35843	0.00357
HZF03_RS16765	1.27509	0.00357
HZF03_RS14825	1.26733	0.00358
HZF03_RS07825	1.33852	0.00358
HZF03_RS21605	1.47124	0.0036
HZF03_RS06845	-1.25555	0.00361
HZF03_RS23705	1.32767	0.00363
HZF03_RS04455	-1.32073	0.00364
HZF03_RS02185	1.23055	0.00364
HZF03_RS15040	1.22301	0.00366
HZF03_RS11930	1.22218	0.00369
HZF03_RS07840	-1.56322	0.0037
HZF03_RS02560	-1.34154	0.00372
HZF03_RS11735	-1.32051	0.00372
HZF03_RS11450	1.24949	0.00373
HZF03_RS01555	1.23555	0.00373
HZF03_RS04410	1.22358	0.00378
HZF03_RS23155	-1.31688	0.00378
HZF03_RS10225	-1.274	0.0038
HZF03_RS23235	-1.44356	0.00381
HZF03_RS00875	-1.29258	0.00383
HZF03_RS08120	1.76916	0.00387
HZF03_RS12805	-1.30964	0.0039
HZF03_RS11070	-1.34904	0.00393
HZF03_RS08780	-1.32702	0.00394
HZF03_RS07200	-1.37758	0.00394
HZF03_RS21165	1.25122	0.00399
HZF03_RS20580	1.29527	0.00401
HZF03_RS15350	-1.3368	0.00401
HZF03_RS07000	-1.45037	0.00403
HZF03_RS19955	-1.27598	0.00405
Novel00347	1.27231	0.00406
HZF03_RS13625	1.92337	0.00406
HZF03_RS16470	-1.33206	0.00408
HZF03_RS08605	1.21876	0.00409
HZF03_RS20785	-1.32276	0.00411
HZF03_RS05000	-1.24273	0.00417
sRNA00069	6.66649	0.00417
HZF03_RS14860	1.22361	0.00425
HZF03_RS09775	1.46572	0.00427
HZF03_RS06750	-1.25434	0.0043
HZF03_RS09250	-1.33483	0.00433
HZF03_RS15910	1.30827	0.00434
HZF03_RS00820	-1.26109	0.00436
HZF03_RS06660	-1.26109	0.00436
HZF03_RS05310	2.26484	0.00437
HZF03_RS04155	-1.35558	0.00437
HZF03_RS08295	-1.25463	0.00438
HZF03_RS18640	-1.27352	0.00442
HZF03_RS23210	-1.26214	0.00447
HZF03_RS19480	1.19389	0.0045
HZF03_RS24320	-1.2406	0.00452
HZF03_RS17120	-1.32529	0.00455
HZF03_RS20290	1.39103	0.00457
HZF03_RS06425	1.32902	0.00457
HZF03_RS17495	1.22029	0.00464
HZF03_RS00885	-1.36447	0.00467
HZF03_RS15745	1.33659	0.00467
HZF03_RS06530	-1.5959	0.0047
HZF03_RS06810	-1.25965	0.00471
HZF03_RS06885	-1.25291	0.00471
HZF03_RS21660	1.2438	0.00471
Novel00105	1.21095	0.00473
HZF03_RS00510	-1.3309	0.00476
HZF03_RS08590	1.19196	0.00478
HZF03_RS05250	1.19921	0.0048
HZF03_RS21240	1.3777	0.00483
HZF03_RS07010	-1.34613	0.00485
HZF03_RS22350	1.1974	0.00485
HZF03_RS04125	1.19278	0.00488
HZF03_RS14220	-1.39369	0.00488
Novel00067	-1.30747	0.00489
HZF03_RS07620	-1.24585	0.00489
HZF03_RS06435	1.20956	0.0049
HZF03_RS20365	-1.29258	0.0049
HZF03_RS04495	1.17742	0.00493
HZF03_RS07255	1.26267	0.00496
HZF03_RS23610	-1.25591	0.00496
HZF03_RS02680	1.20177	0.00497
HZF03_RS03225	-1.49274	0.00503
HZF03_RS20975	1.21345	0.00504
Novel00194	-2.17527	0.00513
HZF03_RS14565	1.24684	0.00514
HZF03_RS08170	1.19422	0.00523
HZF03_RS05015	-1.26693	0.00523
HZF03_RS00825	1.1903	0.00523
HZF03_RS06020	-1.35453	0.00523
HZF03_RS15885	1.2193	0.00523
HZF03_RS10590	-3.32405	0.00525
HZF03_RS07975	2.63403	0.00525
HZF03_RS13555	1.27236	0.00526
HZF03_RS07395	1.22133	0.00528
sRNA00026	-2.23538	0.00529
HZF03_RS13910	1.35687	0.00533
HZF03_RS05085	1.27912	0.00533
HZF03_RS07565	1.1693	0.00536
HZF03_RS21430	-1.26673	0.0054
HZF03_RS23700	-1.35093	0.00541
HZF03_RS03395	-1.46199	0.00544
Novel00122	1.27894	0.00544
HZF03_RS24280	1.25565	0.00544
HZF03_RS24445	-1.27345	0.00552
HZF03_RS02800	-1.27345	0.00552
HZF03_RS19575	1.18528	0.00552
HZF03_RS16785	-1.37728	0.00553
HZF03_RS20935	1.16456	0.00556
HZF03_RS20220	1.21065	0.00556
HZF03_RS13485	-1.42344	0.00557
HZF03_RS11690	-1.42344	0.00557
HZF03_RS02295	1.19084	0.00559
HZF03_RS15700	1.78931	0.00561
HZF03_RS19745	1.27682	0.00563
HZF03_RS11840	1.18432	0.00569
HZF03_RS20150	-1.22718	0.00572
HZF03_RS06545	1.19035	0.00577
HZF03_RS18080	1.16841	0.00577
HZF03_RS07015	-1.38856	0.00579
HZF03_RS17655	1.31767	0.00582
HZF03_RS06910	-1.31575	0.00583
HZF03_RS20270	-1.31575	0.00583
HZF03_RS13815	1.17063	0.00586
HZF03_RS01470	1.18327	0.00586
HZF03_RS22740	1.31457	0.00586
HZF03_RS21090	1.84515	0.00591
HZF03_RS11750	1.28508	0.00592
HZF03_RS15740	1.60243	0.00593
HZF03_RS20695	1.54833	0.00593
Novel00035	1.23129	0.00593
HZF03_RS05745	-1.25099	0.00596
HZF03_RS02870	1.19473	0.00599
HZF03_RS23165	-1.22438	0.00602
HZF03_RS16635	-1.63678	0.00603
HZF03_RS05115	-1.27386	0.00604
HZF03_RS14005	-2.71043	0.00607
HZF03_RS15570	1.19335	0.00608
HZF03_RS20265	-1.19016	0.00609
HZF03_RS02140	1.1544	0.00613
sRNA00119	1.2908	0.00613
HZF03_RS07060	-1.20056	0.00614
HZF03_RS14310	-1.24449	0.00618
HZF03_RS03700	-1.71898	0.0062
HZF03_RS01990	-1.19581	0.00623
HZF03_RS06150	-1.25624	0.00627
HZF03_RS23295	-1.2442	0.00627
HZF03_RS04715	1.18363	0.00628
HZF03_RS06595	1.14797	0.00629
HZF03_RS08830	-1.22811	0.00631
HZF03_RS13330	-1.37378	0.00633
HZF03_RS07635	-1.17712	0.00644
HZF03_RS06430	1.17856	0.00645
HZF03_RS23175	-1.23239	0.00646
HZF03_RS15145	-1.39066	0.00649
HZF03_RS13530	1.235	0.00651
HZF03_RS22995	-1.44699	0.00653
HZF03_RS21285	-1.42082	0.00658
HZF03_RS14680	-1.23856	0.0066
HZF03_RS22390	-1.29116	0.0066
HZF03_RS03335	1.23419	0.00668
HZF03_RS23320	1.15456	0.00669
HZF03_RS15765	-1.26663	0.0067
HZF03_RS14760	1.21363	0.00673
HZF03_RS12765	-1.25236	0.00678
Novel00375	-1.43753	0.00683
Novel00263	1.35063	0.00683
HZF03_RS06300	1.15755	0.00684
Novel00141	1.21986	0.00685
HZF03_RS20805	-1.24198	0.00686
HZF03_RS09030	1.21091	0.00688
HZF03_RS23095	-1.26029	0.00688
HZF03_RS23250	-1.79696	0.00689
HZF03_RS11030	-2.16354	0.00689
Novel00343	-2.19991	0.00689
HZF03_RS08030	1.16727	0.00691
HZF03_RS11365	-1.16635	0.00695
HZF03_RS03330	1.14958	0.00696
sRNA00071	-1.62013	0.00696
HZF03_RS05625	-1.40652	0.00697
HZF03_RS11540	-1.27967	0.00697
HZF03_RS10745	1.15512	0.00698
HZF03_RS23180	-1.94506	0.00701
HZF03_RS02375	-1.2081	0.00702
HZF03_RS14675	-1.18729	0.00705
HZF03_RS08265	1.14428	0.00708
HZF03_RS06220	-1.30158	0.00709
Novel00294	1.28822	0.00713
HZF03_RS06540	1.99695	0.00717
HZF03_RS00745	-1.26628	0.00718
HZF03_RS00180	-1.25787	0.0072
HZF03_RS12120	1.15807	0.00721
HZF03_RS09850	1.14404	0.00722
HZF03_RS08115	1.26788	0.00722
HZF03_RS06855	-1.52264	0.00725
HZF03_RS03245	-1.30658	0.00726
HZF03_RS11820	-1.19239	0.0073
HZF03_RS13620	1.15548	0.00733
HZF03_RS07675	-1.1956	0.00737
HZF03_RS05805	1.14423	0.00745
HZF03_RS07130	1.12951	0.00746
HZF03_RS22760	-1.61265	0.00753
HZF03_RS10000	-1.27005	0.00758
Novel00074	1.14997	0.00762
HZF03_RS04160	1.13891	0.00764
HZF03_RS09115	-1.1749	0.00772
HZF03_RS06440	-1.21733	0.00772
HZF03_RS21740	1.23984	0.00774
HZF03_RS16110	-1.176	0.00775
HZF03_RS08445	1.1641	0.00777
HZF03_RS02445	-1.23053	0.00779
HZF03_RS15445	1.14471	0.0078
HZF03_RS05480	-1.51031	0.00781
HZF03_RS02950	-1.14338	0.00781
HZF03_RS12980	1.20038	0.00784
HZF03_RS20440	-1.17522	0.00785
HZF03_RS05105	-1.16023	0.00786
HZF03_RS06680	-1.26717	0.00793
HZF03_RS23030	-1.22114	0.00795
HZF03_RS06970	1.15727	0.00796
HZF03_RS17890	-1.23144	0.00802
HZF03_RS18895	-1.23663	0.00802
HZF03_RS00750	-1.18535	0.00813
HZF03_RS18495	-2.45428	0.00814
HZF03_RS01350	-1.14688	0.00814
HZF03_RS24490	1.7051	0.0082
HZF03_RS21775	1.7051	0.0082
HZF03_RS01270	1.13726	0.00822
HZF03_RS16195	-1.54695	0.00825
HZF03_RS16865	1.23568	0.00836
HZF03_RS16810	-1.40336	0.00837
HZF03_RS00080	1.10993	0.00838
HZF03_RS20385	1.13539	0.00838
HZF03_RS05705	-1.31888	0.0084
HZF03_RS07055	-1.20864	0.0084
HZF03_RS04115	-1.20864	0.0084
HZF03_RS03930	1.14153	0.00841
HZF03_RS09600	-1.12905	0.00841
HZF03_RS22870	-1.35223	0.00846
HZF03_RS11660	-1.21227	0.00846
HZF03_RS07030	-1.37363	0.0085
HZF03_RS06940	1.12187	0.00856
HZF03_RS16920	-1.33272	0.00859
HZF03_RS19840	-1.3478	0.00868
HZF03_RS12995	1.28461	0.00868
HZF03_RS03400	-1.13343	0.0087
HZF03_RS21020	-1.14891	0.00872
HZF03_RS07100	1.25678	0.00876
HZF03_RS13225	1.12884	0.00878
HZF03_RS14195	1.10117	0.00881
HZF03_RS07650	-1.25309	0.00881
HZF03_RS08565	-1.16448	0.00885
Novel00245	1.12206	0.00901
HZF03_RS15850	1.11826	0.00901
HZF03_RS03755	-1.1358	0.00905
HZF03_RS12325	1.17332	0.00906
HZF03_RS20720	1.09959	0.00911
HZF03_RS21600	1.11096	0.00912
HZF03_RS20615	1.09267	0.00912
HZF03_RS06870	-1.357	0.00912
HZF03_RS20340	-1.22094	0.00914
HZF03_RS18690	-1.15982	0.0092
HZF03_RS00380	1.12621	0.00921
HZF03_RS04650	-1.33263	0.00924
HZF03_RS23595	-1.10889	0.00925
HZF03_RS05990	1.10825	0.00928
HZF03_RS15935	-1.12471	0.00933
HZF03_RS04760	1.19977	0.00933
HZF03_RS05930	1.1045	0.00935
HZF03_RS16505	-1.44055	0.0094
HZF03_RS06335	-1.63665	0.00941
HZF03_RS20750	1.11928	0.00942
HZF03_RS07140	-1.21523	0.00945
HZF03_RS14145	-1.19807	0.00948
HZF03_RS10300	1.12323	0.00949
HZF03_RS18565	1.31941	0.00952
HZF03_RS17125	-1.1293	0.00953
HZF03_RS19655	1.16181	0.00961
HZF03_RS03420	-1.23907	0.00967
HZF03_RS07750	-1.20173	0.00972
HZF03_RS19380	1.08915	0.00976
HZF03_RS06600	1.09078	0.00978
HZF03_RS00575	-1.13061	0.00981
HZF03_RS00965	1.10661	0.00989
HZF03_RS08845	-1.22087	0.00991
HZF03_RS20090	-1.13043	0.00992
HZF03_RS19000	-1.19551	0.00994
HZF03_RS22985	1.09231	0.00996
HZF03_RS20450	-1.3367	0.00998
HZF03_RS10480	-1.3367	0.00998
HZF03_RS07070	-1.20102	0.01003
HZF03_RS17900	-1.15581	0.01015
HZF03_RS13695	-1.14683	0.0102
HZF03_RS19270	-1.17379	0.01021
HZF03_RS02935	1.15543	0.01021
HZF03_RS15385	1.27917	0.01026
HZF03_RS07160	-1.11098	0.01028
HZF03_RS05235	-1.11716	0.0103
HZF03_RS14935	-1.10558	0.01033
Novel00207	-1.29731	0.01038
HZF03_RS07830	1.12514	0.01038
HZF03_RS07375	1.10838	0.01039
HZF03_RS15195	-1.11077	0.01041
HZF03_RS12740	-1.1315	0.01041
HZF03_RS16780	-1.25204	0.01042
HZF03_RS24010	-1.12739	0.01043
HZF03_RS06125	1.09353	0.01043
HZF03_RS07495	1.09058	0.01044
HZF03_RS04695	-1.21509	0.01045
HZF03_RS01335	1.08276	0.01046
HZF03_RS20535	1.17607	0.01047
HZF03_RS02360	-1.13665	0.01058
HZF03_RS17465	-1.11379	0.01063
HZF03_RS21070	1.09936	0.01067
HZF03_RS23410	-1.1292	0.01067
HZF03_RS10660	-1.17451	0.01072
HZF03_RS10470	-1.33045	0.01072
HZF03_RS14185	1.09934	0.01085
HZF03_RS07075	-1.17072	0.01086
HZF03_RS11305	1.12836	0.01088
HZF03_RS24450	-1.20346	0.01103
HZF03_RS01030	-1.1764	0.01107
HZF03_RS19960	-1.12213	0.01108
HZF03_RS13020	-1.36258	0.01112
HZF03_RS06780	-1.12699	0.01113
HZF03_RS07420	1.0858	0.01115
HZF03_RS03375	-1.0897	0.0112
HZF03_RS17810	-1.17864	0.01127
HZF03_RS21675	-1.11734	0.01129
HZF03_RS13060	1.07549	0.0113
HZF03_RS20665	1.09096	0.01135
HZF03_RS11705	-1.1193	0.01135
HZF03_RS12145	-1.15347	0.01139
HZF03_RS20525	1.07426	0.0114
HZF03_RS07680	-1.14381	0.01143
HZF03_RS09710	1.07054	0.01144
HZF03_RS02610	1.06517	0.01145
HZF03_RS05380	1.11279	0.0115
HZF03_RS08275	1.11161	0.01151
HZF03_RS09280	1.06591	0.01154
HZF03_RS24520	-1.39358	0.0116
HZF03_RS24435	-1.4085	0.0116
HZF03_RS13025	-1.28185	0.01167
HZF03_RS04445	-1.12204	0.01171
HZF03_RS03780	-1.16814	0.01171
HZF03_RS15725	1.06256	0.01172
HZF03_RS09970	1.18755	0.01173
Novel00321	1.07026	0.01174
HZF03_RS19805	-1.31611	0.01195
HZF03_RS22610	1.25657	0.01195
HZF03_RS17530	1.11566	0.01201
HZF03_RS00695	1.06161	0.01205
HZF03_RS20590	1.15439	0.01208
HZF03_RS17725	-1.0735	0.01209
HZF03_RS00335	-1.17559	0.01212
HZF03_RS19435	-1.16628	0.01215
HZF03_RS15560	-1.105	0.01224
HZF03_RS01410	1.06922	0.0123
HZF03_RS13535	1.11623	0.01235
HZF03_RS06525	1.17541	0.01238
HZF03_RS12305	1.10645	0.01239
HZF03_RS22430	-1.18157	0.01239
HZF03_RS09105	-1.28573	0.01241
HZF03_RS17915	1.21801	0.01241
HZF03_RS22120	-1.06578	0.0125
HZF03_RS20205	1.28247	0.01258
HZF03_RS13995	1.49111	0.01265
HZF03_RS15105	-1.24616	0.01266
HZF03_RS21100	1.08357	0.01268
HZF03_RS15320	-1.1653	0.0127
HZF03_RS16400	-1.08317	0.01291
Novel00051	-1.29807	0.01293
HZF03_RS04860	-1.17398	0.01296
HZF03_RS16125	1.06442	0.01299
HZF03_RS06795	-1.13568	0.01301
HZF03_RS10550	-1.2052	0.01303
HZF03_RS22275	1.06774	0.01306
HZF03_RS10295	1.08611	0.01311
HZF03_RS12965	1.33411	0.01313
HZF03_RS09240	-1.10494	0.01316
Novel00128	-1.59304	0.01324
HZF03_RS22585	-1.20645	0.01324
HZF03_RS12870	-1.07367	0.01331
HZF03_RS07085	-1.09798	0.01334
HZF03_RS20540	1.28483	0.01337
HZF03_RS00640	-1.17194	0.01358
HZF03_RS12575	-1.13701	0.01361
HZF03_RS14805	1.11774	0.01367
HZF03_RS11370	-1.15732	0.0137
HZF03_RS15420	-1.10603	0.0137
HZF03_RS01985	-1.06681	0.01375
HZF03_RS05365	-1.12593	0.01383
HZF03_RS06775	-1.09942	0.01389
HZF03_RS03640	-1.06291	0.01403
HZF03_RS06635	-1.10815	0.01413
HZF03_RS04230	-1.07754	0.01418
HZF03_RS12880	-1.19358	0.01419
HZF03_RS03460	1.10857	0.01419
HZF03_RS03380	-1.27607	0.01419
HZF03_RS02025	-1.11623	0.01433
HZF03_RS06535	-1.26183	0.01436
HZF03_RS12885	1.05249	0.01437
HZF03_RS01825	-1.11095	0.01437
HZF03_RS16015	1.37272	0.0144
HZF03_RS12550	1.04457	0.01446
HZF03_RS11585	-1.23966	0.0145
HZF03_RS06935	-1.23966	0.0145
HZF03_RS13690	-1.75384	0.01458
Novel00011	1.03218	0.0146
HZF03_RS14350	1.17689	0.01462
HZF03_RS23135	1.05937	0.01465
HZF03_RS09740	-1.2111	0.01465
HZF03_RS08860	-1.09087	0.01467
HZF03_RS01925	-1.08165	0.01476
HZF03_RS06830	-1.38768	0.01476
HZF03_RS10750	-1.10994	0.01484
HZF03_RS23980	-1.19614	0.01484
HZF03_RS09255	-1.34786	0.01486
HZF03_RS23140	-1.34786	0.01486
HZF03_RS17390	1.03118	0.01488
HZF03_RS02455	-1.64541	0.01493
HZF03_RS20330	-1.10419	0.01499
HZF03_RS17105	1.14188	0.01509
HZF03_RS13475	-1.32113	0.01512
HZF03_RS22435	-1.15318	0.01518
HZF03_RS06675	-1.156	0.01522
HZF03_RS07955	1.06375	0.01522
HZF03_RS02490	1.02858	0.01523
HZF03_RS19170	1.02095	0.01525
HZF03_RS17180	-1.13456	0.01529
Novel00140	1.11044	0.01529
HZF03_RS11290	-1.12697	0.01532
HZF03_RS14610	1.09877	0.01536
Novel00307	-1.30808	0.01542
HZF03_RS23150	-1.1094	0.01548
HZF03_RS16910	1.47624	0.01549
HZF03_RS00140	-1.0369	0.01549
HZF03_RS02245	1.07464	0.01552
HZF03_RS17215	-1.28975	0.01555
HZF03_RS10135	-1.07994	0.01556
HZF03_RS09075	-1.07994	0.01556
HZF03_RS16385	-1.08064	0.01559
HZF03_RS10070	-1.06819	0.01561
HZF03_RS24025	1.05435	0.01563
HZF03_RS02390	-1.05982	0.01565
HZF03_RS20020	-1.05634	0.01566
HZF03_RS11635	-1.24095	0.01568
HZF03_RS03270	-1.19459	0.01589
HZF03_RS23160	-1.19539	0.01591
HZF03_RS12130	1.03084	0.01594
HZF03_RS07500	1.03604	0.01599
HZF03_RS12865	-1.15667	0.01604
HZF03_RS17680	1.1116	0.01605
HZF03_RS12160	-1.13289	0.01607
HZF03_RS06145	-1.10825	0.01608
HZF03_RS21490	-1.10937	0.01608
HZF03_RS14855	1.01071	0.01619
HZF03_RS13855	1.03016	0.01624
HZF03_RS15830	1.03693	0.01627
HZF03_RS02145	1.03835	0.01629
HZF03_RS17460	-1.04355	0.01632
HZF03_RS11915	-1.40378	0.01634
HZF03_RS10335	1.35019	0.01634
HZF03_RS12040	-1.05328	0.01643
HZF03_RS23375	-1.05728	0.01644
HZF03_RS14100	-1.06412	0.01644
HZF03_RS15690	-1.07907	0.01663
HZF03_RS16965	1.07299	0.01668
HZF03_RS08805	-1.09688	0.01669
HZF03_RS02015	1.01721	0.01675
HZF03_RS01355	-1.09989	0.01682
HZF03_RS01630	1.04223	0.01684
HZF03_RS15010	-1.11953	0.01691
HZF03_RS18120	1.04967	0.01693
HZF03_RS06825	-1.12348	0.01695
HZF03_RS01920	1.01412	0.01696
HZF03_RS18115	1.23976	0.01704
HZF03_RS12290	1.11376	0.01704
HZF03_RS19360	1.15181	0.0171
HZF03_RS19245	-1.17723	0.01711
HZF03_RS11080	-1.20262	0.01711
HZF03_RS17995	1.15676	0.01712
HZF03_RS00570	-1.20135	0.01713
HZF03_RS22535	-1.20066	0.01713
HZF03_RS14820	1.03195	0.01714
HZF03_RS03665	-1.03506	0.01716
HZF03_RS03540	-1.07691	0.01717
HZF03_RS09120	-1.08704	0.01739
HZF03_RS09560	-1.08751	0.01743
Novel00107	-1.05722	0.01746
HZF03_RS03300	-1.02968	0.01753
HZF03_RS15070	-1.05972	0.01755
HZF03_RS05095	-1.05614	0.01758
HZF03_RS11265	-1.03362	0.01759
HZF03_RS15615	-1.03362	0.01759
HZF03_RS17570	-1.03526	0.01761
HZF03_RS16675	1.02653	0.01767
Novel00270	1.04718	0.01768
HZF03_RS09270	-1.1197	0.01771
HZF03_RS07660	-1.1197	0.01771
HZF03_RS08875	-1.03509	0.01773
HZF03_RS11350	-1.06395	0.01774
HZF03_RS19810	-1.10646	0.01775
HZF03_RS06630	-1.12343	0.01782
HZF03_RS00530	-1.04488	0.01783
HZF03_RS18695	-1.13022	0.01799
HZF03_RS11605	-1.08464	0.01805
HZF03_RS23220	-1.14495	0.01808
HZF03_RS19755	1.03242	0.01809
HZF03_RS08970	-1.14306	0.01812
HZF03_RS00980	-1.16012	0.01822
Novel00338	1.05278	0.01834
HZF03_RS20940	0.98881	0.01835
HZF03_RS06905	-1.17853	0.01837
HZF03_RS17320	-1.05977	0.01845
HZF03_RS10535	-1.06365	0.01845
HZF03_RS23215	-1.06553	0.01847
HZF03_RS04060	-1.02237	0.01861
HZF03_RS02335	1.0859	0.01879
HZF03_RS12920	-1.23104	0.01879
HZF03_RS07190	-1.03323	0.01881
HZF03_RS20475	-1.03323	0.01881
HZF03_RS21835	1.03065	0.01885
HZF03_RS12320	1.0053	0.01898
HZF03_RS14905	-1.34628	0.01904
HZF03_RS04945	-1.06181	0.01905
HZF03_RS20820	-1.02338	0.01905
HZF03_RS16650	-1.03113	0.0191
HZF03_RS13880	1.02483	0.01912
HZF03_RS07460	0.99111	0.01913
HZF03_RS08935	1.00921	0.01913
HZF03_RS19055	1.00039	0.01915
HZF03_RS05610	-1.01336	0.01918
HZF03_RS06925	-1.00702	0.01923
Novel00353	1.01442	0.01926
HZF03_RS02530	-1.1285	0.01928
HZF03_RS00500	-1.05045	0.01935
HZF03_RS16585	-1.02773	0.0194
HZF03_RS14630	-1.13135	0.01941
HZF03_RS04475	1.0054	0.01945
HZF03_RS08155	1.03898	0.01948
HZF03_RS15600	1.11489	0.0195
HZF03_RS07640	-1.04956	0.01951
HZF03_RS11295	-1.09506	0.01959
HZF03_RS15140	-1.10423	0.01963
HZF03_RS07245	-1.07163	0.01969
HZF03_RS16190	-1.05797	0.01971
HZF03_RS05055	-1.09599	0.01972
HZF03_RS20990	-1.04806	0.01977
HZF03_RS00120	-1.05152	0.01987
HZF03_RS00545	0.97624	0.01991
HZF03_RS01480	1.00269	0.01995
HZF03_RS15110	-1.16505	0.02
HZF03_RS14315	1.02396	0.02012
HZF03_RS03180	-1.03017	0.02015
HZF03_RS03370	-1.17115	0.02018
Novel00036	1.14078	0.02024
HZF03_RS19425	-1.06918	0.02025
HZF03_RS07205	-1.06716	0.02026
HZF03_RS22045	-1.08267	0.0203
HZF03_RS16900	-1.19825	0.02043
HZF03_RS24165	1.04159	0.02046
HZF03_RS21530	-1.09181	0.02049
HZF03_RS07555	0.99174	0.02053
HZF03_RS08975	1.14556	0.02056
HZF03_RS21495	-1.04926	0.02062
HZF03_RS21400	-1.02091	0.02062
HZF03_RS13875	-1.00079	0.0208
HZF03_RS14380	0.97155	0.02086
HZF03_RS14110	1.00156	0.02093
HZF03_RS06770	-1.02492	0.02136
HZF03_RS02985	0.97777	0.02137
HZF03_RS01690	0.97989	0.02153
HZF03_RS10655	-1.01723	0.02157
HZF03_RS10830	-0.99793	0.02159
HZF03_RS23730	-1.02134	0.02161
HZF03_RS17980	-1.07199	0.02164
HZF03_RS16215	1.00407	0.02165
HZF03_RS16480	-1.05391	0.02188
HZF03_RS02510	0.96199	0.02189
HZF03_RS06640	-1.16117	0.0219
HZF03_RS12185	0.96925	0.02195
HZF03_RS23570	-1.03784	0.02198
HZF03_RS23420	-1.04183	0.02198
HZF03_RS13015	-0.9874	0.02199
HZF03_RS11100	-1.41784	0.02203
HZF03_RS04930	-1.50346	0.02206
HZF03_RS13045	1.41529	0.02211
HZF03_RS17960	0.98726	0.02213
HZF03_RS13075	1.0049	0.02216
HZF03_RS12925	-1.16744	0.0222
HZF03_RS09275	-1.03452	0.02225
HZF03_RS11650	-1.01413	0.02234
HZF03_RS03990	-1.05244	0.02243
HZF03_RS01640	-1.05727	0.02243
HZF03_RS08870	1.00058	0.02248
HZF03_RS21940	1.01908	0.02249
HZF03_RS23395	-0.97786	0.02251
HZF03_RS05155	0.9955	0.02254
HZF03_RS12260	-1.00232	0.0226
HZF03_RS14015	1.05587	0.02264
HZF03_RS05720	-0.99445	0.02265
Novel00178	-5.89879	0.02268
HZF03_RS06790	-1.06617	0.02273
HZF03_RS24240	-0.96729	0.02292
HZF03_RS07655	-1.09764	0.02293
HZF03_RS24315	-1.03292	0.02294
HZF03_RS00310	0.9919	0.02295
HZF03_RS15825	0.95299	0.023
HZF03_RS03360	-1.12385	0.023
HZF03_RS08135	-1.04159	0.02308
HZF03_RS19440	-0.99163	0.02318
HZF03_RS12505	-0.9707	0.02324
HZF03_RS20050	-1.00862	0.02327
HZF03_RS21645	0.9909	0.02349
HZF03_RS15180	-1.11311	0.02368
HZF03_RS11645	-1.0723	0.02387
HZF03_RS08635	-1.11014	0.02393
HZF03_RS03285	-1.03223	0.02403
HZF03_RS16790	-1.01152	0.02405
HZF03_RS23270	-1.28117	0.02406
HZF03_RS12105	0.9539	0.02412
HZF03_RS16630	-0.99384	0.02415
HZF03_RS16105	-1.07948	0.02421
HZF03_RS20770	0.99334	0.02432
HZF03_RS21155	-0.98031	0.02434
HZF03_RS03740	-0.99928	0.02438
HZF03_RS22175	0.98128	0.0245
HZF03_RS17040	-1.01501	0.02455
HZF03_RS12710	1.01642	0.02465
HZF03_RS22950	-0.99263	0.02468
HZF03_RS11495	-1.04932	0.02476
HZF03_RS03955	-0.98925	0.02477
HZF03_RS07390	0.97204	0.0248
HZF03_RS03485	-1.03376	0.02485
HZF03_RS15525	-0.96247	0.02489
HZF03_RS18925	-1.01504	0.025
HZF03_RS03785	-0.96742	0.02508
Novel00173	0.96009	0.02511
HZF03_RS08495	-0.99102	0.02515
HZF03_RS08510	-0.97163	0.02519
HZF03_RS08630	-1.05715	0.02521
HZF03_RS15650	-1.0109	0.02543
HZF03_RS08835	-0.96714	0.02559
HZF03_RS24200	-1.00163	0.02565
HZF03_RS03820	0.93373	0.02567
HZF03_RS08370	-1.0318	0.02572
HZF03_RS02365	-0.99812	0.02575
Novel00059	0.95767	0.02577
HZF03_RS01785	-0.95144	0.02578
HZF03_RS21720	-1.00285	0.02584
HZF03_RS16775	1.28722	0.02586
HZF03_RS12190	0.9491	0.02587
HZF03_RS04000	-0.97121	0.02588
HZF03_RS05670	0.97918	0.02589
HZF03_RS11670	-0.99648	0.02601
HZF03_RS02115	-0.99648	0.02601
HZF03_RS24440	-1.36519	0.02605
HZF03_RS06410	1.15582	0.02607
HZF03_RS02405	-1.05184	0.0261
HZF03_RS10555	-1.09495	0.0261
HZF03_RS24515	-1.92367	0.02611
HZF03_RS21175	0.9662	0.02624
HZF03_RS19230	0.95417	0.02628
HZF03_RS05035	-0.98345	0.02629
HZF03_RS17785	0.93141	0.02631
HZF03_RS11285	-0.99968	0.02637
HZF03_RS06490	-1.01194	0.02641
HZF03_RS13050	1.05054	0.02646
HZF03_RS06820	1.12103	0.0266
Novel00348	1.41402	0.02668
HZF03_RS08350	-1.54161	0.02683
HZF03_RS21515	-1.13992	0.02706
HZF03_RS20000	0.94443	0.02714
HZF03_RS06155	-0.988	0.0272
HZF03_RS09225	-1.05094	0.02723
HZF03_RS00770	-0.99193	0.02725
HZF03_RS00650	-0.97988	0.02726
HZF03_RS09875	-1.16075	0.0273
HZF03_RS03880	-0.94499	0.02734
HZF03_RS09065	-1.0561	0.02741
HZF03_RS10585	-1.00743	0.02743
HZF03_RS16770	0.9987	0.02747
HZF03_RS16930	-0.9494	0.02756
HZF03_RS12620	0.96021	0.0276
HZF03_RS04425	-0.99966	0.02768
HZF03_RS11470	-0.96257	0.02781
Novel00048	-1.02225	0.0281
HZF03_RS09985	1.06113	0.02823
HZF03_RS07165	-0.93355	0.02838
HZF03_RS03670	-0.98112	0.02839
HZF03_RS05210	-0.97547	0.02842
HZF03_RS22900	-1.01855	0.02842
HZF03_RS11335	0.96978	0.0285
HZF03_RS23790	0.96294	0.02852
HZF03_RS11695	-0.9823	0.02875
HZF03_RS23300	-0.94565	0.02888
HZF03_RS18995	-0.95506	0.02895
HZF03_RS00125	-1.14304	0.02904
HZF03_RS12345	-0.95528	0.02914
HZF03_RS12610	0.93338	0.02924
HZF03_RS11535	-0.98597	0.02927
HZF03_RS16605	-1.20444	0.02932
HZF03_RS14320	-1.08148	0.02953
HZF03_RS19140	-1.08148	0.02953
HZF03_RS00075	0.99446	0.02961
HZF03_RS08895	-0.92176	0.02969
HZF03_RS07090	-0.92074	0.0297
HZF03_RS07725	-1.11399	0.02976
Novel00264	0.90266	0.0298
HZF03_RS09070	-1.35387	0.02991
HZF03_RS18850	-0.92499	0.02995
HZF03_RS15655	-1.1487	0.02996
HZF03_RS06225	-1.01471	0.02998
HZF03_RS17805	-0.94377	0.03004
HZF03_RS15875	-0.99163	0.03006
HZF03_RS01930	0.94056	0.03011
HZF03_RS00030	0.94924	0.03015
HZF03_RS02280	-0.96934	0.03029
HZF03_RS23230	-1.09985	0.03035
HZF03_RS18100	-1.09985	0.03035
HZF03_RS12235	-0.98811	0.03038
HZF03_RS23075	-0.97366	0.03042
HZF03_RS18050	0.91355	0.03063
HZF03_RS19910	0.97086	0.03072
HZF03_RS20410	-1.02693	0.03078
HZF03_RS21465	-0.95968	0.03083
HZF03_RS00495	-0.93098	0.03084
HZF03_RS17315	-0.91123	0.03088
HZF03_RS03695	-1.40409	0.0311
HZF03_RS04400	0.90646	0.03116
HZF03_RS14770	0.95361	0.03137
HZF03_RS09005	0.95392	0.03138
Novel00309	-1.17938	0.0314
HZF03_RS22865	-1.25365	0.03166
HZF03_RS02730	-1.0239	0.03167
HZF03_RS02795	-0.9552	0.03184
HZF03_RS21505	-0.94568	0.03186
HZF03_RS01400	-0.94266	0.03186
HZF03_RS22645	-0.96375	0.03197
Novel00203	0.89966	0.03212
HZF03_RS04390	0.91937	0.03219
HZF03_RS00720	1.85218	0.03229
HZF03_RS20345	-0.97175	0.0323
HZF03_RS12080	-0.9628	0.03231
HZF03_RS10460	-0.91486	0.03236
HZF03_RS10050	-0.95716	0.03245
Novel00382	-1.04445	0.03252
HZF03_RS04505	0.9663	0.03257
HZF03_RS03410	-0.97801	0.0326
HZF03_RS00615	-0.92207	0.03261
HZF03_RS04140	0.98047	0.03275
HZF03_RS13185	1.36748	0.03278
HZF03_RS07625	-1.05627	0.03283
HZF03_RS08825	-0.93874	0.03284
HZF03_RS11120	-0.98406	0.03288
HZF03_RS20415	-1.12428	0.03288
HZF03_RS20445	-1.12428	0.03288
HZF03_RS15265	1.0222	0.0329
HZF03_RS24500	0.91678	0.03292
HZF03_RS06730	-1.00299	0.03298
HZF03_RS13750	-1.01248	0.0331
sRNA00020	-0.96333	0.03313
HZF03_RS23750	1.03998	0.03325
HZF03_RS19490	-0.91284	0.03325
HZF03_RS22385	0.90928	0.03326
HZF03_RS10895	-0.98073	0.03329
HZF03_RS10775	-1.14556	0.03331
HZF03_RS22915	-1.9312	0.03338
HZF03_RS01185	-0.91787	0.03346
HZF03_RS10140	-0.99274	0.03348
[truncated: 3,346 more rows]

## Sheet: Fig. 4c
Data S1b. Key genes expressed in R. palustris
Gene_id	log2FC	pvalue	gene_name	gene_description	tf_family
1. Cytochrome C
HZF03_RS00100	6.15038	1.82457e-24	HZF03_RS00100	cbb3-type cytochrome c oxidase subunit 3 && -	-
HZF03_RS07120	5.45333	1.52481e-26	HZF03_RS07120	cbb3-type cytochrome c oxidase subunit I && PF00115:Cytochrome C and Quinol oxidase polypeptide I	-
HZF03_RS07525	3.99733	1.80196e-17	HZF03_RS07525	c-type cytochrome && PF00034:Cytochrome c	-
HZF03_RS09940	1.34249	0.00153685	HZF03_RS09940	c-type cytochrome && PF00034:Cytochrome c|PF13442:Cytochrome C oxidase, cbb3-type, subunit III	-
HZF03_RS02560	-1.34154	0.00371676	HZF03_RS02560	cytochrome b && PF00033:Cytochrome b/b6/petB	-
HZF03_RS06035	3.98729	2.34262e-17	HZF03_RS06035	cytochrome b N-terminal domain-containing protein && PF02167:Cytochrome C1 family|PF00032:Cytochrome b(C-terminal)/b6/petD|PF13631:Cytochrome b(N-terminal)/b6/petB	-
HZF03_RS11305	1.12836	0.0108835	HZF03_RS11305	cytochrome b/b6 domain-containing protein && PF00033:Cytochrome b/b6/petB	-
HZF03_RS03945	2.38645	9.62694e-08	HZF03_RS03945	cytochrome c && -	-
HZF03_RS20065	3.09566	2.26832e-10	HZF03_RS20065	cytochrome c && PF01322:Cytochrome C'	-
HZF03_RS11300	2.19589	4.84545e-07	HZF03_RS11300	cytochrome c && PF01322:Cytochrome C'	-
HZF03_RS22430	-1.18157	0.012395	HZF03_RS22430	cytochrome c && PF13442:Cytochrome C oxidase, cbb3-type, subunit III	-
HZF03_RS18665	3.23844	1.33889e-12	HZF03_RS18665	cytochrome c family protein && PF00034:Cytochrome c	-
HZF03_RS00090	3.73849	1.60227e-15	ccoG	cytochrome c oxidase accessory protein CcoG && PF11614:IG-like fold at C-terminal of FixG, putative oxidoreductase|PF12801:4Fe-4S binding domain|PF13746:4Fe-4S dicluster domain	-
HZF03_RS05120	2.05849	3.26285e-06	ccoG	cytochrome c oxidase accessory protein CcoG && PF12801:4Fe-4S binding domain|PF13746:4Fe-4S dicluster domain|PF11614:IG-like fold at C-terminal of FixG, putative oxidoreductase	-
HZF03_RS04220	2.32228	1.22623e-06	HZF03_RS04220	cytochrome c oxidase subunit 3 && PF00510:Cytochrome c oxidase subunit III	-
HZF03_RS04200	1.64998	0.000162404	ctaD	cytochrome c oxidase subunit I && PF00115:Cytochrome C and Quinol oxidase polypeptide I	-
HZF03_RS04195	2.63228	4.49794e-09	coxB	cytochrome c oxidase subunit II && PF02790:Cytochrome C oxidase subunit II, transmembrane domain|PF00116:Cytochrome C oxidase subunit II, periplasmic domain	-
HZF03_RS03965	1.28602	0.00241479	HZF03_RS03965	cytochrome P450 && PF00067:Cytochrome P450	p450
HZF03_RS02140	1.1544	0.00612831	HZF03_RS02140	cytochrome P450 && PF00067:Cytochrome P450	p450
HZF03_RS09240	-1.10494	0.0131594	HZF03_RS09240	cytochrome P450 && PF00067:Cytochrome P450	p450
HZF03_RS00110	4.67702	4.13431e-22	ccoN	cytochrome-c oxidase%2C cbb3-type subunit I && PF00115:Cytochrome C and Quinol oxidase polypeptide I	-
HZF03_RS00105	4.91771	2.80787e-23	ccoO	cytochrome-c oxidase%2C cbb3-type subunit II && PF02433:Cytochrome C oxidase, mono-heme subunit/FixO	-
HZF03_RS00095	5.47083	1.48247e-27	ccoP	cytochrome-c oxidase%2C cbb3-type subunit III && PF14715:N-terminal domain of cytochrome oxidase-cbb3, FixP|PF13442:Cytochrome C oxidase, cbb3-type, subunit III	-
HZF03_RS22415	1.60227	0.000222837	HZF03_RS22415	NAD(P)/FAD-dependent oxidoreductase && PF09242:Flavocytochrome c sulphide dehydrogenase, flavin-binding|PF07992:Pyridine nucleotide-disulphide oxidoreductase	Pyr_redox_2
Novel00122	1.27894	0.00544331	-	PF00033:Cytochrome b/b6/petB|PF00032:Cytochrome b(C-terminal)/b6/petD|PF00355:Rieske [2Fe-2S] domain	-
Novel00082	1.94639	0.00232234	-	PF00116:Cytochrome C oxidase subunit II, periplasmic domain	-
Novel00004	1.89788	1.02483e-05	-	PF14715:N-terminal domain of cytochrome oxidase-cbb3, FixP|PF13442:Cytochrome C oxidase, cbb3-type, subunit III|PF00115:Cytochrome C and Quinol oxidase polypeptide I|PF13746:4Fe-4S dicluster domain|PF12801:4Fe-4S binding domain|PF11614:IG-like fold at C-terminal of FixG, putative oxidoreductase|PF02433:Cytochrome C oxidase, mono-heme subunit/FixO	-
HZF03_RS01110	1.8508	4.39708e-05	sdhC	succinate dehydrogenase%2C cytochrome b556 subunit && PF01127:Succinate dehydrogenase/Fumarate reductase transmembrane subunit	-
HZF03_RS10275	5.30027	2.82886e-26	nosZ	TAT-dependent nitrous-oxide reductase && PF00116:Cytochrome C oxidase subunit II, periplasmic domain	-
2. Nanofilament
HZF03_RS06410	1.15582	0.026071	fliN	flagellar motor switch protein FliN && PF01052:Type III flagellar switch regulator (C-ring) FliN C-term	-
HZF03_RS06590	2.94704	5.56e-10	HZF03_RS06590	flagellar basal body rod modification protein FlgD && PF13861:FlgD Tudor-like domain|PF13860:FlgD Ig-like domain|PF03963:Flagellar hook capping protein - N-terminal region	-
HZF03_RS03250	-1.99189	0.000142352	fliD	flagellar filament capping protein FliD && PF07195:Flagellar hook-associated protein 2 C-terminus|PF07196:Flagellin hook IN motif|PF02465:Flagellar hook-associated protein 2 N-terminus	-
HZF03_RS06595	1.14797	0.00629283	HZF03_RS06595	flagellar hook-length control protein FliK && PF02120:Flagellar hook-length control protein FliK	-
HZF03_RS08025	2.46613	6.09e-08	fliJ	flagellar export protein FliJ && PF02050:Flagellar FliJ protein	-
HZF03_RS02405	-1.05184	0.0261014	HZF03_RS02405	pilus assembly protein && PF13400:Putative Flp pilus-assembly TadE/G-like	-
HZF03_RS08120	1.76916	0.00387003	HZF03_RS08120	flagellar hook basal-body protein && PF06429:Flagellar basal body rod FlgEFG protein C-terminal	-
HZF03_RS11220	2.58177	8.3e-08	HZF03_RS11220	flagellar biosynthesis repressor FlbT && PF07378:Flagellar protein FlbT	-
HZF03_RS03265	-2.3151	0.000403008	HZF03_RS03265	flagellar biosynthesis protein FlgD && PF03963:Flagellar hook capping protein - N-terminal region|PF13860:FlgD Ig-like domain|PF13861:FlgD Tudor-like domain	-
HZF03_RS19655	1.16181	0.00961363	flgB	flagellar basal body rod protein FlgB && -	-
HZF03_RS19710	2.15016	1.4e-06	flgF	flagellar basal-body rod protein FlgF && PF00460:Flagella basal body rod protein|PF06429:Flagellar basal body rod FlgEFG protein C-terminal	-
HZF03_RS19715	1.66199	0.000185027	flgG	flagellar basal-body rod protein FlgG && PF00460:Flagella basal body rod protein|PF06429:Flagellar basal body rod FlgEFG protein C-terminal	-
HZF03_RS03270	-1.19459	0.0158881	flgE	flagellar hook protein FlgE && PF06429:Flagellar basal body rod FlgEFG protein C-terminal|PF00460:Flagella basal body rod protein|PF07559:Flagellar basal body protein FlaE	-
HZF03_RS19755	1.03242	0.0180914	HZF03_RS19755	flagellar assembly protein FliX && PF10768:Class II flagellar assembly regulator	-
HZF03_RS19760	1.36932	0.00135863	HZF03_RS19760	flagellar basal body P-ring protein FlgI && PF02119:Flagellar P-ring protein	-
HZF03_RS19765	2.68065	4.53e-08	flgJ	flagellar assembly peptidoglycan hydrolase FlgJ && PF10135:Rod binding protein	-
HZF03_RS03285	-1.03223	0.0240255	flgK	flagellar hook-associated protein FlgK && PF06429:Flagellar basal body rod FlgEFG protein C-terminal|PF00460:Flagella basal body rod protein	-
HZF03_RS19780	2.95744	1.24e-09	flaF	flagellar biosynthesis regulator FlaF && PF07309:Flagellar protein FlaF	-
HZF03_RS19785	2.11233	2.97e-05	flbT	flagellar biosynthesis repressor FlbT && PF07378:Flagellar protein FlbT	-
HZF03_RS19870	2.28883	4.36e-07	flgK	flagellar hook-associated protein FlgK && PF06429:Flagellar basal body rod FlgEFG protein C-terminal	-
HZF03_RS03255	-2.42581	9.6e-06	HZF03_RS03255	flagellar protein FliS && PF02561:Flagellar protein FliS	-
HZF03_RS19875	3.4637	3.95e-14	HZF03_RS19875	flagellar hook-basal body complex protein && PF06429:Flagellar basal body rod FlgEFG protein C-terminal	-
Novel00197	1.30778	0.00213175	-	PF07482:Domain of Unknown Function (DUF1522)|PF07378:Flagellar protein FlbT	-
HZF03_RS20665	1.09096	0.0113472	cpaB	Flp pilus assembly protein CpaB && PF08666:SAF domain|PF16976:Flp pilus assembly protein RcpC/CpaB	-
HZF03_RS03700	-1.71898	0.00620323	HZF03_RS03700	pilus assembly protein && -	-
HZF03_RS18570	1.34421	0.0384107	HZF03_RS18570	pilus assembly protein && PF07811:TadE-like protein	-
HZF03_RS18565	1.31941	0.00952241	HZF03_RS18565	pilus assembly protein && PF07811:TadE-like protein	-
3. ATP synthase
HZF03_RS04255	2.60599	4.71e-09	HZF03_RS04255	ATP synthase subunit b 1 && PF00430:ATP synthase B/B' CF(0)	-
HZF03_RS04270	2.26928	1.29e-06	HZF03_RS04270	F0F1 ATP synthase subunit A && PF00119:ATP synthase A chain	-
HZF03_RS00905	3.52224	1.75e-14	atpA	F0F1 ATP synthase subunit alpha && PF02874:ATP synthase alpha/beta family, beta-barrel domain|PF00306:ATP synthase alpha/beta chain, C terminal domain|PF00006:ATP synthase alpha/beta family, nucleotide-binding domain	ATP-synt_ab
HZF03_RS04260	3.87503	1.41e-16	HZF03_RS04260	F0F1 ATP synthase subunit B && PF00430:ATP synthase B/B' CF(0)	-
HZF03_RS00895	4.15397	1.66e-18	atpD	F0F1 ATP synthase subunit beta && PF00306:ATP synthase alpha/beta chain, C terminal domain|PF00006:ATP synthase alpha/beta family, nucleotide-binding domain|PF02874:ATP synthase alpha/beta family, beta-barrel domain	ATP-synt_ab
HZF03_RS04265	4.78766	6.5e-22	HZF03_RS04265	F0F1 ATP synthase subunit C && -	-
HZF03_RS00910	1.56533	0.000442458	HZF03_RS00910	F0F1 ATP synthase subunit delta && PF00213:ATP synthase delta (OSCP) subunit	-
HZF03_RS00890	2.00063	7.66e-06	HZF03_RS00890	F0F1 ATP synthase subunit epsilon && PF02823:ATP synthase, Delta/Epsilon chain, beta-sandwich domain	-
HZF03_RS00900	1.83225	3.1e-05	HZF03_RS00900	F0F1 ATP synthase subunit gamma && PF00231:ATP synthase	-
Novel00035	1.23129	0.00593193	-	PF00006:ATP synthase alpha/beta family, nucleotide-binding domain|PF07497:Rho termination factor, RNA-binding domain|PF07498:Rho termination factor, N-terminal domain	ATP-synt_ab
HZF03_RS01505	2.77713	3.65e-10	rho	transcription termination factor Rho && PF07497:Rho termination factor, RNA-binding domain|PF00006:ATP synthase alpha/beta family, nucleotide-binding domain|PF07498:Rho termination factor, N-terminal domain	ATP-synt_ab
4. Complex I
HZF03_RS04135	2.08399	1.55105e-06	HZF03_RS04135	3-hydroxyacyl-CoA dehydrogenase NAD-binding domain-containing protein && PF00725:3-hydroxyacyl-CoA dehydrogenase, C-terminal domain|PF00378:Enoyl-CoA hydratase/isomerase|PF02737:3-hydroxyacyl-CoA dehydrogenase, NAD binding domain	-
HZF03_RS23900	1.78253	4.59856e-05	HZF03_RS23900	3-hydroxybutyryl-CoA dehydrogenase && PF02737:3-hydroxyacyl-CoA dehydrogenase, NAD binding domain|PF00725:3-hydroxyacyl-CoA dehydrogenase, C-terminal domain	-
HZF03_RS20305	2.9325	7.47511e-11	ahcY	adenosylhomocysteinase && PF05221:S-adenosyl-L-homocysteine hydrolase|PF00670:S-adenosyl-L-homocysteine hydrolase, NAD binding domain	-
HZF03_RS22065	2.9423	5.03033e-11	HZF03_RS22065	alkene reductase && PF00724:NADH:flavin oxidoreductase / NADH oxidase family	-
HZF03_RS01165	2.8809	1.62633e-10	HZF03_RS01165	aspartate-semialdehyde dehydrogenase && PF02774:Semialdehyde dehydrogenase, dimerisation domain|PF01118:Semialdehyde dehydrogenase, NAD binding domain	-
HZF03_RS02145	1.03835	0.0162928	HZF03_RS02145	D-glycerate dehydrogenase && PF00389:D-isomer specific 2-hydroxyacid dehydrogenase, catalytic domain|PF02826:D-isomer specific 2-hydroxyacid dehydrogenase, NAD binding domain	-
HZF03_RS07020	-2.02924	0.000277939	anfG	Fe-only nitrogenase subunit delta && PF03139:Vanadium/alternative nitrogenase delta subunit	-
HZF03_RS07735	2.15315	1.34808e-06	HZF03_RS07735	ferredoxin--NADP reductase && PF00970:Oxidoreductase FAD-binding domain|PF00175:Oxidoreductase NAD-binding domain	3HCDH_N
HZF03_RS04365	2.76685	1.3294e-09	HZF03_RS04365	homospermidine synthase && PF16653:Saccharopine dehydrogenase C-terminal domain|PF03435:Saccharopine dehydrogenase NADP binding domain	3HCDH_N
HZF03_RS04860	-1.17398	0.0129559	HZF03_RS04860	hydrogenase small subunit && PF14720:NiFe/NiFeSe hydrogenase small subunit C-terminal|PF01058:NADH ubiquinone oxidoreductase, 20 Kd subunit	-
HZF03_RS10100	2.91237	1.18578e-10	ilvC	ketol-acid reductoisomerase && PF01450:Acetohydroxy acid isomeroreductase, catalytic domain|PF07991:Acetohydroxy acid isomeroreductase, NADPH-binding domain	Oxidored_FMN
HZF03_RS00975	2.36037	9.76914e-08	mdh	malate dehydrogenase && PF00056:lactate/malate dehydrogenase, NAD binding domain|PF02866:lactate/malate dehydrogenase, alpha/beta C-terminal domain	-
HZF03_RS18705	1.87791	1.56084e-05	metF	methylenetetrahydrofolate reductase [NAD(P)H] && PF02219:Methylenetetrahydrofolate reductase	2-Hacid_dh_C
HZF03_RS12135	1.61676	0.000160048	argC	N-acetyl-gamma-glutamyl-phosphate reductase && PF01118:Semialdehyde dehydrogenase, NAD binding domain	-
HZF03_RS14505	-2.02924	0.000277939	nadE	NAD(+) synthase && PF02540:NAD synthase	NAD_binding_1
HZF03_RS11585	-1.23966	0.014499	HZF03_RS11585	NAD(+)--dinitrogen-reductase ADP-D-ribosyltransferase && PF07357:Dinitrogenase reductase ADP-ribosyltransferase (DRAT)	Saccharop_dh
HZF03_RS14630	-1.13135	0.0194102	arr	NAD(+)--rifampin ADP-ribosyltransferase && PF12120:Rifampin ADP-ribosyl transferase	-
HZF03_RS19965	3.23253	5.32688e-12	HZF03_RS19965	NAD(P)/FAD-dependent oxidoreductase && PF07992:Pyridine nucleotide-disulphide oxidoreductase	-
HZF03_RS22415	1.60227	0.000222837	HZF03_RS22415	NAD(P)/FAD-dependent oxidoreductase && PF09242:Flavocytochrome c sulphide dehydrogenase, flavin-binding|PF07992:Pyridine nucleotide-disulphide oxidoreductase	-
HZF03_RS23890	-1.53772	0.000990668	HZF03_RS23890	NAD(P)H-dependent oxidoreductase && PF02525:Flavodoxin-like fold	-
HZF03_RS14470	3.2646	8.24479e-12	HZF03_RS14470	NAD(P)H-dependent oxidoreductase && PF03358:NADPH-dependent FMN reductase	-
HZF03_RS11775	2.16025	8.01828e-07	HZF03_RS11775	NADH:ubiquinone oxidoreductase subunit NDUFA12 && PF05071:NADH ubiquinone oxidoreductase subunit NDUFA12	NAD_synthase
HZF03_RS14895	2.39281	1.40493e-07	HZF03_RS14895	NADH-quinone oxidoreductase subunit A && PF00507:NADH-ubiquinone/plastoquinone oxidoreductase, chain 3	-
HZF03_RS14890	1.74361	9.21862e-05	HZF03_RS14890	NADH-quinone oxidoreductase subunit B && PF01058:NADH ubiquinone oxidoreductase, 20 Kd subunit	-
HZF03_RS14885	3.31342	1.59823e-11	HZF03_RS14885	NADH-quinone oxidoreductase subunit C && PF00329:Respiratory-chain NADH dehydrogenase, 30 Kd subunit	Pyr_redox_2
HZF03_RS14880	1.92662	1.65674e-05	HZF03_RS14880	NADH-quinone oxidoreductase subunit D && PF00346:Respiratory-chain NADH dehydrogenase, 49 Kd subunit	Pyr_redox_2
HZF03_RS14830	1.38324	0.00140292	nuoL	NADH-quinone oxidoreductase subunit L && PF00662:NADH-Ubiquinone oxidoreductase (complex I), chain 5 N-terminus|PF00361:Proton-conducting membrane transporter	Flavodoxin_2
HZF03_RS14825	1.26733	0.00357628	HZF03_RS14825	NADH-quinone oxidoreductase subunit M && PF01059:NADH-ubiquinone oxidoreductase chain 4, amino terminus|PF00361:Proton-conducting membrane transporter	FMN_red
HZF03_RS14870	1.46807	0.000836504	nuoE	NADH-quinone oxidoreductase subunit NuoE && PF01257:Thioredoxin-like [2Fe-2S] ferredoxin	Complex1_17_2kD
HZF03_RS14860	1.22361	0.00425269	nuoF	NADH-quinone oxidoreductase subunit NuoF && PF10531:SLBB domain|PF10589:NADH-ubiquinone oxidoreductase-F iron-sulfur binding region|PF01512:Respiratory-chain NADH dehydrogenase 51 Kd subunit	-
HZF03_RS14855	1.01071	0.0161947	nuoG	NADH-quinone oxidoreductase subunit NuoG && PF13510:2Fe-2S iron-sulfur cluster binding domain|PF00384:Molybdopterin oxidoreductase|PF09326:NADH-ubiquinone oxidoreductase subunit G, C-terminal|PF10588:NADH-ubiquinone oxidoreductase-G iron-sulfur binding region	-
HZF03_RS14850	1.81371	6.10702e-05	nuoH	NADH-quinone oxidoreductase subunit NuoH && PF00146:NADH dehydrogenase	-
HZF03_RS21285	-1.42082	0.00658314	nuoI	NADH-quinone oxidoreductase subunit NuoI && PF12838:4Fe-4S dicluster domain	-
HZF03_RS14835	3.06478	8.4165e-09	nuoK	NADH-quinone oxidoreductase subunit NuoK && PF00420:NADH-ubiquinone/plastoquinone oxidoreductase chain 4L	-
HZF03_RS14820	1.03195	0.0171416	nuoN	NADH-quinone oxidoreductase subunit NuoN && PF00361:Proton-conducting membrane transporter	-
HZF03_RS19415	2.48081	2.44606e-08	HZF03_RS19415	NADP-dependent isocitrate dehydrogenase && PF00180:Isocitrate/isopropylmalate dehydrogenase	-
Novel00354	1.43248	0.000886164	-	PF00389:D-isomer specific 2-hydroxyacid dehydrogenase, catalytic domain|PF02826:D-isomer specific 2-hydroxyacid dehydrogenase, NAD binding domain|PF01842:ACT domain	-
HZF03_RS21550	4.2557	2.42249e-19	serA	phosphoglycerate dehydrogenase && PF01842:ACT domain|PF02826:D-isomer specific 2-hydroxyacid dehydrogenase, NAD binding domain|PF00389:D-isomer specific 2-hydroxyacid dehydrogenase, catalytic domain	-
HZF03_RS08405	2.0045	3.98447e-06	HZF03_RS08405	SDR family NAD(P)-dependent oxidoreductase && PF00106:short chain dehydrogenase	-
HZF03_RS19805	-1.31611	0.0119514	HZF03_RS19805	SDR family NAD(P)-dependent oxidoreductase && PF00106:short chain dehydrogenase	-
HZF03_RS21080	1.39515	0.000970038	cysG	siroheme synthase CysG && PF10414:Sirohaem synthase dimerisation region|PF00590:Tetrapyrrole (Corrin/Porphyrin) Methylases|PF13241:Putative NAD(P)-binding	-
HZF03_RS04770	2.32913	1.48224e-07	gap	type I glyceraldehyde-3-phosphate dehydrogenase && PF00044:Glyceraldehyde 3-phosphate dehydrogenase, NAD binding domain|PF02800:Glyceraldehyde 3-phosphate dehydrogenase, C-terminal domain	-
HZF03_RS12740	-1.1315	0.0104088	HZF03_RS12740	vanadium nitrogenase && PF00148:Nitrogenase component 1 type Oxidoreductase	-
HZF03_RS14840	2.21416	2.74842e-06	HZF03_RS14840		2-Hacid_dh_C
5. Complex III
HZF03_RS20910	4.6587	1.74457e-14	HZF03_RS20910	aa3-type cytochrome c oxidase subunit IV && -	adh_short
HZF03_RS24150	1.39963	0.00113202	HZF03_RS24150	cytochrome ubiquinol oxidase subunit I && PF01654:Cytochrome bd terminal oxidase subunit I	-
HZF03_RS06030	3.48457	8.71157e-14	petA	ubiquinol-cytochrome c reductase iron-sulfur subunit && PF00355:Rieske [2Fe-2S] domain|PF10399:Ubiquitinol-cytochrome C reductase Fe-S subunit TAT signal	-
HZF03_RS05135	2.73348	7.27891e-10	petA	ubiquinol-cytochrome c reductase iron-sulfur subunit && PF10399:Ubiquitinol-cytochrome C reductase Fe-S subunit TAT signal|PF00355:Rieske [2Fe-2S] domain	-
					-
6. CBB cycle					-
HZF03_RS04810	1.77951	3.21e-05	dxs	1-deoxy-D-xylulose-5-phosphate synthase && PF02779:Transketolase, pyrimidine binding domain|PF13292:1-deoxy-D-xylulose-5-phosphate synthase|PF02780:Transketolase, C-terminal domain	-
HZF03_RS01735	2.48777	1.28e-08	gpmI	2%2C3-bisphosphoglycerate-independent phosphoglycerate mutase && PF01676:Metalloenzyme superfamily|PF06415:BPG-independent PGAM N-terminus (iPGM_N)	-
HZF03_RS00960	2.43766	2.22788e-08	HZF03_RS00960	2-oxoglutarate dehydrogenase E1 component && PF00676:Dehydrogenase E1 component|PF16078:2-oxoglutarate dehydrogenase N-terminus|PF16870:2-oxoglutarate dehydrogenase C-terminal|PF02779:Transketolase, pyrimidine binding domain	-
HZF03_RS00100	6.15038	1.82457e-24	HZF03_RS00100	cbb3-type cytochrome c oxidase subunit 3 && -	-
HZF03_RS07120	5.45333	1.52481e-26	HZF03_RS07120	cbb3-type cytochrome c oxidase subunit I && PF00115:Cytochrome C and Quinol oxidase polypeptide I	-
HZF03_RS07125	2.59973	4.72539e-09	HZF03_RS07125	CbbQ/NirQ/NorQ/GpvN family protein && PF07728:AAA domain (dynein-related subfamily)|PF08406:CbbQ/NirQ/NorQ C-terminal	AAA_5
HZF03_RS07650	-1.25309	0.00880778	cbbX	CbbX protein && PF00004:ATPase family associated with various cellular activities (AAA)	AAA
HZF03_RS23355	1.75762	4.12e-05	HZF03_RS23355	class 1 fructose-bisphosphatase && PF00316:Fructose-1-6-bisphosphatase	-
HZF03_RS09940	1.34249	0.00153685	HZF03_RS09940	c-type cytochrome && PF00034:Cytochrome c|PF13442:Cytochrome C oxidase, cbb3-type, subunit III	-
HZF03_RS22430	-1.18157	0.012395	HZF03_RS22430	cytochrome c && PF13442:Cytochrome C oxidase, cbb3-type, subunit III	-
HZF03_RS00110	4.67702	4.13431e-22	ccoN	cytochrome-c oxidase%2C cbb3-type subunit I && PF00115:Cytochrome C and Quinol oxidase polypeptide I	-
HZF03_RS00105	4.91771	2.80787e-23	ccoO	cytochrome-c oxidase%2C cbb3-type subunit II && PF02433:Cytochrome C oxidase, mono-heme subunit/FixO	-
HZF03_RS00095	5.47083	1.48247e-27	ccoP	cytochrome-c oxidase%2C cbb3-type subunit III && PF14715:N-terminal domain of cytochrome oxidase-cbb3, FixP|PF13442:Cytochrome C oxidase, cbb3-type, subunit III	-
HZF03_RS04750	1.67427	0.000105687	HZF03_RS04750	fructose-bisphosphate aldolase class I && PF00274:Fructose-bisphosphate aldolase class-I	-
HZF03_RS23340	2.26744	2.63967e-07	fba	fructose-bisphosphate aldolase class II && PF01116:Fructose-bisphosphate aldolase class-II	F_bP_aldolase
Novel00004	1.89788	1.02483e-05	-	PF14715:N-terminal domain of cytochrome oxidase-cbb3, FixP|PF13442:Cytochrome C oxidase, cbb3-type, subunit III|PF00115:Cytochrome C and Quinol oxidase polypeptide I|PF13746:4Fe-4S dicluster domain|PF12801:4Fe-4S binding domain|PF11614:IG-like fold at C-terminal of FixG, putative oxidoreductase|PF02433:Cytochrome C oxidase, mono-heme subunit/FixO	-
HZF03_RS08230	1.80149	2.51e-05	HZF03_RS08230	phosphoketolase family protein && PF09363:XFP C-terminal domain|PF09364:XFP N-terminal domain|PF03894:D-xylulose 5-phosphate/D-fructose 6-phosphate phosphoketolase	-
HZF03_RS23350	3.23999	4.9797e-12	HZF03_RS23350	phosphoribulokinase && PF00485:Phosphoribulokinase / Uridine kinase family	-
HZF03_RS01795	2.04577	4.35e-06	HZF03_RS01795	PTS sugar transporter subunit IIA && PF03610:PTS system fructose IIA component	EIIA-man
HZF03_RS14455	2.24887	2.95171e-07	HZF03_RS14455	pyruvate dehydrogenase complex E1 component subunit beta && PF02779:Transketolase, pyrimidine binding domain|PF02780:Transketolase, C-terminal domain|PF00364:Biotin-requiring enzyme	Biotin_lipoyl
HZF03_RS21835	1.03065	0.0188546	HZF03_RS21835	ribose-phosphate pyrophosphokinase && PF13793:N-terminal domain of ribose phosphate pyrophosphokinase|PF14572:Phosphoribosyl synthetase-associated domain	-
HZF03_RS23345	1.72128	5.20978e-05	tkt	transketolase && PF00456:Transketolase, thiamine diphosphate binding domain|PF02780:Transketolase, C-terminal domain|PF02779:Transketolase, pyrimidine binding domain	-
HZF03_RS04775	1.75765	3.71792e-05	tkt	transketolase && PF02780:Transketolase, C-terminal domain|PF00456:Transketolase, thiamine diphosphate binding domain|PF02779:Transketolase, pyrimidine binding domain	-
HZF03_RS04770	2.32913	1.48e-07	gap	type I glyceraldehyde-3-phosphate dehydrogenase && PF00044:Glyceraldehyde 3-phosphate dehydrogenase, NAD binding domain|PF02800:Glyceraldehyde 3-phosphate dehydrogenase, C-terminal domain	-
HZF03_RS07640	-1.04956	0.0195082	HZF03_RS07640	form I ribulose bisphosphate carboxylase large subunit && PF02788:Ribulose bisphosphate carboxylase large chain, N-terminal domain|PF00016:Ribulose bisphosphate carboxylase large chain, catalytic domain	RuBisCO_large
HZF03_RS23335	2.52577	1.02739e-08	HZF03_RS23335	ribulose-bisphosphate carboxylase && PF00016:Ribulose bisphosphate carboxylase large chain, catalytic domain|PF02788:Ribulose bisphosphate carboxylase large chain, N-terminal domain	RuBisCO_large
7. Denitrification					Fer4
HZF03_RS07125	2.59973	4.72539e-09	HZF03_RS07125	CbbQ/NirQ/NorQ/GpvN family protein && PF07728:AAA domain (dynein-related subfamily)|PF08406:CbbQ/NirQ/NorQ C-terminal	-
HZF03_RS20710	4.59824	5.53637e-21	nirK	copper-containing nitrite reductase && PF00394:Multicopper oxidase|PF07732:Multicopper oxidase	NAD_binding_1
HZF03_RS16625	-1.04945	0.0357847	nirK	copper-containing nitrite reductase && PF00394:Multicopper oxidase|PF07732:Multicopper oxidase	-
HZF03_RS10295	1.08611	0.0131135	HZF03_RS10295	nitrous oxide reductase accessory protein NosL && PF05573:NosL	-
HZF03_RS24435	-1.4085	0.0116011	HZF03_RS24435	formate/nitrite transporter family protein && -	-
HZF03_RS10295	1.08611	0.0131135	HZF03_RS10295	nitrous oxide reductase accessory protein NosL && PF05573:NosL	-
HZF03_RS10550	-1.2052	0.0130272	ntrB	nitrate ABC transporter permease && PF00528:Binding-protein-dependent transport system inner membrane component	-
HZF03_RS21070	1.09936	0.0106666	HZF03_RS21070	nitrite/sulfite reductase && PF03460:Nitrite/Sulfite reductase ferredoxin-like half domain|PF01077:Nitrite and sulphite reductase 4Fe-4S domain	AAA_5
HZF03_RS10275	5.30027	2.82886e-26	nosZ	TAT-dependent nitrous-oxide reductase && PF00116:Cytochrome C oxidase subunit II, periplasmic domain	-
HZF03_RS10280	1.9048	1.0827e-05	HZF03_RS10280	nitrous oxide reductase family maturation protein NosD && PF05048:Periplasmic copper-binding protein (NosD)	-
nar
HZF03_RS10550	2.2052	0.0130272	ntrB	nitrate ABC transporter permease && PF00528:Binding-protein-dependent transport system inner membrane component	BPD_transp_1
HZF03_RS03730	1.30027	0.0186331	fdhD	formate dehydrogenase accessory sulfurtransferase FdhD && PF02634:FdhD/NarQ family	-
nir
HZF03_RS07125	2.59973	4.72539e-09	HZF03_RS07125	CbbQ/NirQ/NorQ/GpvN family protein && PF07728:AAA domain (dynein-related subfamily)|PF08406:CbbQ/NirQ/NorQ C-terminal	AAA_5
HZF03_RS20710	4.59824	5.53637e-21	nirK	copper-containing nitrite reductase && PF00394:Multicopper oxidase|PF07732:Multicopper oxidase	-
HZF03_RS21070	1.09936	0.0106666	HZF03_RS21070	nitrite/sulfite reductase && PF03460:Nitrite/Sulfite reductase ferredoxin-like half domain|PF01077:Nitrite and sulphite reductase 4Fe-4S domain	-
nor
HZF03_RS07125	2.59973	4.72539e-09	HZF03_RS07125	CbbQ/NirQ/NorQ/GpvN family protein && PF07728:AAA domain (dynein-related subfamily)|PF08406:CbbQ/NirQ/NorQ C-terminal	AAA_5
nos
HZF03_RS10295	1.08611	0.0131135	HZF03_RS10295	nitrous oxide reductase accessory protein NosL && PF05573:NosL	-
HZF03_RS10275	5.30027	2.82886e-26	nosZ	TAT-dependent nitrous-oxide reductase && PF00116:Cytochrome C oxidase subunit II, periplasmic domain	-
HZF03_RS10280	1.9048	1.0827e-05	HZF03_RS10280	nitrous oxide reductase family maturation protein NosD && PF05048:Periplasmic copper-binding protein (NosD)	-
Cyt c2
HZF03_RS07115	3.54115	7.33864e-13	HZF03_RS07115	cytochrome c && PF00034:Cytochrome c	-

## Sheet: Fig. 5a
Time (days)	Non-evaporation	SD	Evaporation	SD				Time (days)	Non-evaporation	SD	Evaporation	SD
0	0	0	0	0				0	0	0	0	0
6	0	7.60562	20.2817	4.39111				6	2.53521	8.78222	20.2817	4.39111
12	-5.07042	4.39111	38.0281	7.60562				12	2.53521	4.39111	35.4929	4.39111
18	-7.60562	7.60562	58.3098	8.78222				18	-5.07042	11.6178	53.2394	7.60562
24	-10.1408	4.39111	65.9154	4.39111				24	-7.60562	7.60562	63.3802	11.6178
30	-10.1408	4.39111	70.9858	8.78222				30	-12.676	4.39111	73.521	8.78222

## Sheet: Fig. 5b
		T. denitrificans	M. thermoacetica
	Dead	18.9167	19.5421
	Live	81.0833	80.4579

## Sheet: Fig. 5c
Time (days)	Non-evaporation	SD	Evaporation	SD				Time (days)	Non-evaporation	SD	Evaporation	SD
0	0	0	0	0				0	0	0	0	0
6	5.07042	4.39111	5.07042	4.39111				6	5.07042	4.39111	-1.29674e-13	7.60562
12	-5.53631e-14	7.60562	5.07042	4.39111				12	-2.53521	4.39111	5.07042	4.39111
18	-5.83098	5.17704	-3.70074e-14	7.60562				18	-5.07042	4.39111	2.53521	4.39111
24	-10.1408	4.39111	2.53521	4.39111				24	-10.1408	4.39111	5.07042	4.39111
30	-17.7465	4.39111	2.28169	3.952				30	-15.2112	7.60562	2.53521	4.39111

[truncated: 12 more sheets: Fig. 5d, Fig. 5e, Fig. 5f, Supplementary Fig. 1, Supplementary Fig. 3, Supplementary Fig. 4, Supplementary Fig. 5, Supplementary Fig. 6, Supplementary Fig. 8, Supplementary Fig. 9, Supplementary Fig. 10, Supplementary Fig. 11]
